# Supplementary material for: Identification and Potential Participation of Lipases in Autophagic Body Degradation in Embryonic Axes of Lupin (Lupinus spp.) Germinating Seeds
Source: Int J Mol Sci. 2023 Dec 20;25(1):90. doi: 10.3390/ijms25010090 (PMC10779169; doi:10.3390/ijms25010090)
Supplement: Supplementary file 1 [file ijms-25-00090-s001.zip › Table S1.xlsx]

## Sheet: White lupin (A)
	Table S1. Transcriptomics data related to all lipases identified in white lupin (A) and Andean lupin (B) embryonic axes. The axes were isolated from imbibed seeds and cultured in vitro for 96 h on a medium with (+S) and without (-S) 60 mM sucrose. Culture media were also enriched with 35 mM asparagine (+Asn). Data were obtained from three independent in vitro cultures and three independent sequen…
	+S																				+S+Asn																				-S
	Sequencing 1						Sequencing 2						Sequencing 3						Means	Normalized means	Sequencing 1						Sequencing 2						Sequencing 3						Means	Normalized means	Sequencing 1						Sequencing 2
Feature ID	group 1 - 180518_SNK268_B_L005_APBZ-1-1_R1 trimmed-1 (GE)-1 - Expression values	group 1 - 180518_SNK268_B_L005_APBZ-1-1_R1 trimmed-1 (GE)-1 - Normalized expression values	group 1 - 180518_SNK268_B_L005_APBZ-1-1_R1 trimmed-1 (GE)-1 - Unique gene reads	group 1 - 180518_SNK268_B_L005_APBZ-1-1_R1 trimmed-1 (GE)-1 - Total gene reads	group 1 - 180518_SNK268_B_L005_APBZ-1-1_R1 trimmed-1 (GE)-1 - RPKM	group 1 - 180518_SNK268_B_L005_APBZ-1-1_R1 trimmed-1 (GE)-1 - Chromosome region end	group 1 - 190517_SNK268_A_L001_APBZ-2-1 (GE) - Expression values	group 1 - 190517_SNK268_A_L001_APBZ-2-1 (GE) - Normalized expression values	group 1 - 190517_SNK268_A_L001_APBZ-2-1 (GE) - Unique gene reads	group 1 - 190517_SNK268_A_L001_APBZ-2-1 (GE) - Total gene reads	group 1 - 190517_SNK268_A_L001_APBZ-2-1 (GE) - RPKM	group 1 - 190517_SNK268_A_L001_APBZ-2-1 (GE) - Chromosome region end	group 1 - 210217_A00902_B_APBZ-3-1 (GE) - Expression values	group 1 - 210217_A00902_B_APBZ-3-1 (GE) - Normalized expression values	group 1 - 210217_A00902_B_APBZ-3-1 (GE) - Unique gene reads	group 1 - 210217_A00902_B_APBZ-3-1 (GE) - Total gene reads	group 1 - 210217_A00902_B_APBZ-3-1 (GE) - RPKM	group 1 - 210217_A00902_B_APBZ-3-1 (GE) - Chromosome region end	group 1 - Means	group 1 - Normalized means	group 2 - 180518_SNK268_B_L005_APBZ-1-2_R1 trimmed (GE)-1 - Expression values	group 2 - 180518_SNK268_B_L005_APBZ-1-2_R1 trimmed (GE)-1 - Normalized expression values	group 2 - 180518_SNK268_B_L005_APBZ-1-2_R1 trimmed (GE)-1 - Unique gene reads	group 2 - 180518_SNK268_B_L005_APBZ-1-2_R1 trimmed (GE)-1 - Total gene reads	group 2 - 180518_SNK268_B_L005_APBZ-1-2_R1 trimmed (GE)-1 - RPKM	group 2 - 180518_SNK268_B_L005_APBZ-1-2_R1 trimmed (GE)-1 - Chromosome region end	group 2 - 190517_SNK268_A_L001_APBZ-2-2 (GE) - Expression values	group 2 - 190517_SNK268_A_L001_APBZ-2-2 (GE) - Normalized expression values	group 2 - 190517_SNK268_A_L001_APBZ-2-2 (GE) - Unique gene reads	group 2 - 190517_SNK268_A_L001_APBZ-2-2 (GE) - Total gene reads	group 2 - 190517_SNK268_A_L001_APBZ-2-2 (GE) - RPKM	group 2 - 190517_SNK268_A_L001_APBZ-2-2 (GE) - Chromosome region end	group 2 - 210217_A00902_B_L002_APBZ-3-2 (GE)-1 - Expression values	group 2 - 210217_A00902_B_L002_APBZ-3-2 (GE)-1 - Normalized expression values	group 2 - 210217_A00902_B_L002_APBZ-3-2 (GE)-1 - Unique gene reads	group 2 - 210217_A00902_B_L002_APBZ-3-2 (GE)-1 - Total gene reads	group 2 - 210217_A00902_B_L002_APBZ-3-2 (GE)-1 - RPKM	group 2 - 210217_A00902_B_L002_APBZ-3-2 (GE)-1 - Chromosome region end	group 2 - Means	group 2 - Normalized means	group 3 - 180518_SNK268_B_L005_APBZ-1-3_R1 trimmed (GE)-1 - Expression values	group 3 - 180518_SNK268_B_L005_APBZ-1-3_R1 trimmed (GE)-1 - Normalized expression values	group 3 - 180518_SNK268_B_L005_APBZ-1-3_R1 trimmed (GE)-1 - Unique gene reads	group 3 - 180518_SNK268_B_L005_APBZ-1-3_R1 trimmed (GE)-1 - Total gene reads	group 3 - 180518_SNK268_B_L005_APBZ-1-3_R1 trimmed (GE)-1 - RPKM	group 3 - 180518_SNK268_B_L005_APBZ-1-3_R1 trimmed (GE)-1 - Chromosome region end	group 3 - 190517_SNK268_A_L001_APBZ-2-3 (GE) - Expression values	group 3 - 190517_SNK268_A_L001_APBZ-2-3 (GE) - Normalized expression values	group 3 - 190517_SNK268_A_L001_APBZ-2-3 (GE) - Unique gene reads
XM_019566645.1	998	24.0175	998	998	15.5352	1546	2254	26.2897	2248	2254	17.005	1546	2883	21.1826	2877	2883	13.7016	1546	2045	23.8299	1641	23.6316	1635	1641	15.2856	1546	1765	24.6094	1761	1765	15.9181	1546	3328	25.7044	3316	3328	16.6264	1546	2244.67	24.6485	582	41.8753	579	582	27.0862	1546	3267	39.6813	3257
XM_019570213.1	1266	30.467	188	1266	21.2907	1431	3289	38.3615	592	3289	26.8075	1431	4833	35.5101	901	4833	24.8149	1431	3129.33	34.7796	2147	30.9183	326	2147	21.6061	1431	2288	31.9017	401	2288	22.2933	1431	4212	32.5321	849	4212	22.7339	1431	2882.33	31.784	1273	91.5931	180	1273	64.0064	1431	7058	85.7272	1075
XM_019568564.1	42	1.01075	42	42	0.685258	1475	32	0.373235	32	32	0.25304	1475	74	0.54371	74	74	0.368617	1475	49.3333	0.642566	68	0.979248	68	68	0.663897	1475	34	0.474063	34	34	0.321399	1475	48	0.370737	48	48	0.251347	1475	50	0.608016	2	0.143901	2	2	0.0975602	1475	147	1.78548	147
XM_019568565.1	894	21.5146	893	894	12.678	1697	2255	26.3014	2247	2255	15.4987	1697	2510	18.442	2508	2510	10.8674	1697	1886.33	22.086	1611	23.1995	1608	1611	13.6709	1697	1391	19.3948	1387	1391	11.4288	1697	2149	16.5982	2143	2149	9.7809	1697	1717	19.7308	343	24.6791	339	343	14.5428	1697	1983	24.0857	1981
XM_019564578.1	571	13.7415	570	571	9.51624	1444	1550	18.0785	1550	1550	12.5198	1444	1946	14.2981	1946	1946	9.90173	1444	1355.67	15.3727	1041	14.9911	1041	1041	10.3817	1444	1063	14.8214	1063	1063	10.2642	1444	1614	12.466	1614	1614	8.63298	1444	1239.33	14.0929	265	19.0669	265	265	13.2042	1444	1837	22.3124	1837
XM_019558709.1	124	2.98413	124	124	1.46568	2036	14	0.16329	14	14	0.0802014	2036	56	0.411456	56	56	0.20209	2036	64.6667	1.18629	31	0.446422	31	31	0.219264	2036	42	0.585607	42	42	0.287626	2036	94	0.726026	94	94	0.356594	2036	55.6667	0.586018	10	0.719506	10	10	0.353392	2036	14	0.170045	14
XM_019608640.1	1712	41.2003	1712	1712	19.4893	2114	3852	44.9281	3851	3852	21.2527	2114	5718	42.0126	5718	5718	19.8735	2114	3760.67	42.7137	2715	39.0979	2715	2715	18.4948	2114	3094	43.1397	3094	3094	20.4067	2114	5968	46.0949	5968	5968	21.8046	2114	3925.67	42.7775	801	57.6325	801	801	27.2623	2114	6130	74.4556	6130
XM_019603110.1	806	19.3969	73	806	7.97569	2432	1438	16.7722	98	1438	6.89647	2432	2472	18.1628	192	2472	7.46827	2432	1572	18.1106	1297	18.6777	107	1297	7.67998	2432	1218	16.9826	91	1218	6.98298	2432	2311	17.8494	179	2311	7.3394	2432	1608.67	17.8366	251	18.0596	20	251	7.42583	2432	1215	14.7575	69
XM_019590739.1	68	1.63646	3	68	0.686723	2383	114	1.32965	6	114	0.557972	2383	197	1.44744	26	197	0.607404	2383	126.333	1.47118	227	3.26896	12	227	1.37178	2383	167	2.32849	10	167	0.977124	2383	298	2.30166	22	298	0.965865	2383	230.667	2.63303	78	5.61215	5	78	2.35508	2383	421	5.11351	34
XM_019580024.1	382	9.19306	382	382	6.3885	1439	795	9.27254	795	795	6.44374	1439	1308	9.61044	1308	1308	6.67855	1439	828.333	9.35868	621	8.94284	620	621	6.21462	1439	686	9.56492	686	686	6.64692	1439	1358	10.4888	1358	1358	7.28892	1439	888.333	9.66551	101	7.26701	101	101	5.05004	1439	835	10.142	835
XM_019560336.1	633	15.2335	633	633	9.84078	1548	1078	12.5733	1078	1078	8.12231	1548	1633	11.9983	1633	1633	7.75087	1548	1114.67	13.2684	1020	14.6887	1020	1020	9.48884	1548	836	11.6564	836	836	7.52996	1548	1447	11.1762	1447	1447	7.21974	1548	1101	12.5071	204	14.6779	204	204	9.48187	1548	830	10.0813	830
XM_019608274.1	198	4.76499	17	198	2.52517	1887	540	6.29833	106	540	3.33775	1887	931	6.84046	155	931	3.62504	1887	556.333	5.96793	251	3.61458	25	251	1.91552	1887	396	5.52144	66	396	2.92604	1887	981	7.57693	195	981	4.01533	1887	542.667	5.57098	23	1.65486	2	23	0.876982	1887	498	6.04876	76
XM_019581118.1	881	21.2018	868	881	8.04317	2636	2248	26.2197	2244	2248	9.94678	2636	2440	17.9277	2420	2440	6.80111	2636	1856.33	21.7831	1983	28.5566	1968	1983	10.8333	2636	1682	23.4522	1682	1682	8.89688	2636	2788	21.5336	2778	2788	8.16905	2636	2151	24.5141	539	38.7814	527	539	14.7122	2636	2978	36.1711	2968
XM_019589069.1	773	18.6027	283	773	12.2547	1518	1762	20.5512	747	1762	13.5384	1518	2657	19.5221	1119	2657	12.8604	1518	1730.67	19.5587	1491	21.4715	517	1491	14.1446	1518	1365	19.0322	582	1365	12.5377	1518	2445	18.8844	1099	2445	12.4403	1518	1767	19.796	318	22.8803	100	318	15.0727	1518	1925	23.3813	746
XM_019559601.1	300	7.21968	298	300	4.56076	1583	556	6.48495	556	556	4.09662	1583	620	4.55541	619	620	2.8777	1583	492	6.08668	751	10.8149	745	751	6.83192	1583	527	7.34798	523	527	4.6418	1583	768	5.93179	766	768	3.74718	1583	682	8.03157	251	18.0596	243	251	11.4085	1583	1628	19.7739	1620
XM_019562395.1	826	19.8782	803	826	13.095	1518	1395	16.2707	1384	1395	10.7185	1518	2143	15.7455	2133	2143	10.3726	1518	1454.67	17.2981	1158	16.676	1125	1158	10.9855	1518	1015	14.1522	1012	1015	9.32291	1518	1430	11.0449	1430	1430	7.27593	1518	1201	13.9577	280	20.1462	275	280	13.2715	1518	1590	19.3123	1581
XM_019565794.1	61	1.468	61	61	1.2213	1202	186	2.16943	186	186	1.80485	1202	322	2.36587	322	322	1.96828	1202	189.667	2.0011	73	1.05125	73	73	0.874585	1202	134	1.86837	134	134	1.55438	1202	263	2.03133	263	263	1.68996	1202	156.667	1.65032	17	1.22316	17	17	1.0176	1202	144	1.74904	144
XM_019565795.1	878	21.1296	878	878	19.5463	1081	2518	29.3689	2518	2518	27.1683	1081	3930	28.8754	3930	3930	26.7117	1081	2442	26.458	1207	17.3817	1207	1207	16.0792	1081	1878	26.185	1878	1878	24.2229	1081	3316	25.6117	3316	3316	23.6926	1081	2133.67	23.0595	114	8.20237	114	114	7.58776	1081	1107	13.4457	1107
XM_019563390.1	357	8.59142	357	357	5.70101	1507	871	10.159	870	871	6.74119	1507	814	5.98081	814	814	3.96868	1507	680.667	8.24373	645	9.28846	645	645	6.16354	1507	535	7.45952	535	535	4.94991	1507	1092	8.43426	1092	1092	5.59672	1507	757.333	8.39408	155	11.1523	155	155	7.40036	1507	965	11.721	965
XM_019606596.1	104	2.50282	45	104	2.08742	1199	271	3.16083	112	271	2.63622	1199	369	2.7112	138	369	2.26122	1199	248	2.79162	159	2.28971	59	159	1.90969	1199	133	1.85442	47	133	1.54664	1199	269	2.07767	116	269	1.73284	1199	187	2.07394	25	1.79877	13	25	1.50022	1199	160	1.94338	74
XM_019607055.1	1319	31.7425	206	1319	27.5304	1153	2097	24.4585	518	2097	21.2129	1153	3199	23.5044	850	3199	20.3854	1153	2205	26.5685	1853	26.6845	309	1853	23.1436	1153	1382	19.2693	337	1382	16.7123	1153	2712	20.9466	660	2712	18.1671	1153	1982.33	22.3001	284	20.434	48	284	17.7224	1153	1428	17.3446	357
XM_019560124.1	571	13.7415	571	571	7.90193	1739	1256	14.6495	1256	1256	8.42407	1739	1521	11.1754	1521	1521	6.42636	1739	1116	13.1888	915	13.1766	915	915	7.57714	1739	859	11.9771	859	859	6.88733	1739	1458	11.2611	1458	1458	6.47563	1739	1077.33	12.1383	201	14.4621	201	201	8.31632	1739	1170	14.2109	1170
XM_019586384.1	504	12.1291	504	504	6.06756	1999	986	11.5003	986	986	5.75302	1999	1625	11.9396	1625	1625	5.97277	1999	1038.33	11.8563	831	11.967	831	831	5.98649	1999	744	10.3736	744	744	5.1894	1999	1263	9.75501	1263	1263	4.87994	1999	946	10.6985	203	14.606	203	203	7.30664	1999	899	10.9193	899
XM_019588469.1	1284	30.9002	1284	1284	9.50484	3251	3095	36.0988	3095	3095	11.1039	3251	3568	26.2156	3568	3568	8.06386	3251	2649	31.0715	2283	32.8768	2283	2283	10.1128	3251	1953	27.2307	1953	1953	8.37611	3251	3482	26.8939	3482	3482	8.27249	3251	2572.67	29.0005	1823	131.166	1823	1823	40.3464	3251	8262	100.351	8262
XM_019574165.1	266	6.40145	0	266	1.87341	3417	607	7.07979	0	607	2.07193	3417	717	5.26811	0	717	1.54173	3417	530	6.24978	763	10.9877	0	763	3.21561	3417	617	8.60285	0	617	2.51766	3417	1040	8.03263	0	1040	2.35078	3417	806.667	9.20774	317	22.8083	0	317	6.67496	3417	1422	17.2718	0
XM_019579446.1	273	6.56991	0	273	1.92159	3419	630	7.34805	0	630	2.14918	3419	613	4.50397	0	613	1.31734	3419	505.333	6.14064	777	11.1894	0	777	3.2727	3419	611	8.51919	0	611	2.49172	3419	1119	8.6428	0	1119	2.52787	3419	835.667	9.45045	304	21.873	0	304	6.39748	3419	1457	17.6969	0
XM_019585936.1	2189	52.6796	2189	2189	34.818	1513	4753	55.437	4753	4753	36.6404	1513	6941	50.9985	6941	6941	33.7069	1513	4627.67	53.0384	3858	55.5579	3858	3858	36.7204	1513	3248	45.287	3248	3248	29.9319	1513	6316	48.7828	6316	6316	32.2424	1513	4474	49.8759	735	52.8837	735	735	34.9529	1513	5031	61.1071	5031
XM_019583143.1	1571	37.807	1571	1571	25.2721	1496	2063	24.062	2063	2063	16.0842	1496	3963	29.1179	3963	3963	19.4638	1496	2532.33	30.329	3018	43.4613	3018	3018	29.0517	1496	1770	24.6792	1770	1770	16.4968	1496	3959	30.578	3959	3959	20.4399	1496	2915.67	32.9062	492	35.3997	492	492	23.6629	1496	1967	23.8914	1967
XM_019578425.1	121	2.91194	121	121	1.97687	1473	216	2.51933	216	216	1.71034	1473	452	3.32104	452	452	2.25461	1473	263	2.91744	144	2.0737	144	144	1.40781	1473	168	2.34243	168	168	1.59024	1473	201	1.55246	201	201	1.05394	1473	171	1.98953	24	1.72681	24	24	1.17231	1473	105	1.27534	105
XM_019601877.1	177	4.25961	177	177	3.49435	1219	130	1.51627	130	130	1.24386	1219	309	2.27036	309	309	1.86247	1219	205.333	2.68208	1590	22.8971	1590	1590	18.7835	1219	1491	20.7891	1491	1491	17.0542	1219	2241	17.3088	2241	2241	14.1992	1219	1774	20.3317	29	2.08657	29	29	1.7117	1219	110	1.33607	110
XM_019568009.1	542	13.0436	542	542	10.2624	1271	559	6.51994	559	559	5.12977	1271	1984	14.5773	1984	1984	11.4692	1271	1028.33	11.3803	1035	14.9047	1035	1035	11.7268	1271	309	4.3084	309	309	3.38977	1271	157	1.21262	157	157	0.954066	1271	500.333	6.80858	211	15.1816	211	211	11.9446	1271	812	9.86264	812
XM_019603544.1	835	20.0948	835	835	14.6892	1368	1545	18.0202	1545	1545	13.1727	1368	2137	15.7015	2137	2137	11.4777	1368	1505.67	17.9388	1649	23.7468	1649	1649	17.3587	1368	1390	19.3808	1390	1390	14.1673	1368	2053	15.8567	2053	2053	11.5912	1368	1697.33	19.6614	224	16.1169	224	224	11.7814	1368	951	11.5509	951
XM_019557744.1	3279	78.9111	0	3279	66.9873	1178	11725	136.755	1404	11725	116.091	1178	15975	117.375	1448	15975	99.6394	1178	10326.3	111.014	6224	89.63	0	6224	76.0866	1178	10937	152.495	1442	10937	129.452	1178	21493	166.005	2626	21493	140.921	1178	12884.7	136.043	1327	95.4785	0	1327	81.0513	1178	8473	102.914	1060
XM_019558759.1	1407	33.8603	313	1407	31.3521	1080	2668	31.1184	794	2668	28.8134	1080	4461	32.7769	1208	4461	30.349	1080	2845.33	32.5852	2113	30.4287	484	2113	28.1747	1080	1677	23.3825	507	1677	21.6504	1080	3419	26.4073	921	3419	24.4512	1080	2403	26.7395	349	25.1108	86	349	23.2507	1080	2130	25.8712	620
XM_019594325.1	379	9.12086	18	379	9.98999	913	1037	12.0951	39	1037	13.2477	913	1863	13.6883	87	1863	14.9926	913	1093	11.6347	409	5.88989	21	409	6.45114	913	514	7.16672	35	514	7.84964	913	1284	9.91721	58	1284	10.8622	913	735.667	7.65794	34	2.44632	1	34	2.67943	913	416	5.05278	19
XM_019580927.1	2513	60.4768	2513	2513	43.1054	1403	3443	40.1577	3443	3443	28.6227	1403	4198	30.8445	4198	4198	21.9847	1403	3384.67	43.8263	2894	41.6757	2894	2894	29.7047	1403	2278	31.7622	2278	2278	22.6388	1403	2569	19.8421	2569	2569	14.1426	1403	2580.33	31.0933	180	12.9511	180	180	9.23101	1403	730	8.86666	730
XM_019573752.1	6306	151.758	6304	6306	126.045	1204	15282	178.243	15280	15282	148.042	1204	21355	156.904	21353	21355	130.319	1204	14314.3	162.302	10964	157.889	10964	10964	131.137	1204	10038	139.96	10038	10038	116.246	1204	18243	140.903	18243	18243	117.029	1204	13081.7	146.251	1519	109.293	1519	1519	90.7749	1204	11206	136.109	11206
XM_019593926.1	267	6.42551	267	267	4.84214	1327	1682	19.6181	1680	1682	14.7838	1327	1441	10.5876	1441	1441	7.97863	1327	1130	12.2104	853	12.2838	853	853	9.25682	1327	1200	16.7316	1200	1200	12.6086	1327	2255	17.4169	2255	2255	13.125	1327	1436	15.4774	172	12.3755	172	172	9.32593	1327	1156	14.0409	1156
XM_019597714.1	1502	36.1465	1502	1502	26.2884	1375	2025	23.6187	2023	2025	17.1773	1375	5705	41.9171	5705	5705	30.4851	1375	3077.33	33.8941	1892	27.2461	1891	1892	19.8154	1375	1771	24.6931	1771	1771	17.9586	1375	4635	35.7993	4635	4635	26.0358	1375	2766	29.2462	437	31.4424	436	437	22.8672	1375	2094	25.4339	2094
XM_019578335.1	72	1.73272	67	72	1.30476	1328	91	1.06139	87	91	0.799236	1328	239	1.75604	220	239	1.32232	1328	134	1.51671	51	0.734436	48	51	0.553039	1328	40	0.557721	36	40	0.419971	1328	22	0.169921	20	22	0.127953	1328	37.6667	0.487359	3	0.215852	2	3	0.162539	1328	2	0.0242922	2
XM_019558678.1	756	18.1936	756	756	13.4468	1353	1964	22.9073	1964	1964	16.9307	1353	2531	18.5963	2531	2531	13.7445	1353	1750.33	19.8991	987	14.2135	987	987	10.5052	1353	1299	18.112	1299	1299	13.3865	1353	3204	24.7467	3204	3204	18.2902	1353	1830	19.0241	118	8.49017	118	118	6.27507	1353	934	11.3445	934
XM_019597715.1	577	13.8858	577	577	9.5963	1447	596	6.95149	596	596	4.80407	1447	3171	23.2987	3171	3171	16.1014	1447	1448	14.712	293	4.21941	292	293	2.91597	1447	883	12.3117	882	883	8.50843	1447	336	2.59516	336	336	1.79347	1447	504	6.37542	7	0.503654	7	7	0.348068	1447	54	0.65589	54
XM_019563456.1	4728	113.782	4726	4728	88.8923	1280	13019	151.848	13019	13019	118.631	1280	15375	112.967	15375	15375	88.2552	1280	11040.7	126.199	8229	118.503	8229	8229	92.5808	1280	8606	119.994	8606	8606	93.7451	1280	14748	113.909	14748	14748	88.9913	1280	10527.7	117.469	1190	85.6212	1190	1190	66.8916	1280	8332	101.201	8332
XM_019585265.1	714	17.1828	714	714	14.1074	1218	1449	16.9005	1449	1449	13.8756	1218	3278	24.0849	3278	3278	19.7741	1218	1813.67	19.3894	987	14.2135	987	987	11.6695	1218	1369	19.088	1369	1369	15.6716	1218	1811	13.9876	1811	1811	11.4841	1218	1389	15.763	65	4.67679	65	65	3.83973	1218	555	6.74109	555
XM_019569235.1	226	5.43882	226	226	3.96994	1370	280	3.2658	280	280	2.3838	1370	410	3.01245	410	410	2.19887	1370	305.333	3.90569	283	4.0754	283	283	2.97475	1370	317	4.41994	317	317	3.22623	1370	508	3.92363	508	508	2.86396	1370	369.333	4.13966	101	7.26701	101	101	5.30439	1370	607	7.37269	607
XM_019562443.1	692	16.6534	177	692	11.7858	1413	1001	11.6752	296	1001	8.26273	1413	1589	11.6751	485	1589	8.26261	1413	1094	13.3346	873	12.5718	240	873	8.89725	1413	697	9.71829	222	697	6.87777	1413	1196	9.23752	385	1196	6.53752	1413	922	10.5092	82	5.89995	13	82	4.17548	1413	331	4.02036	112
XM_019606453.1	394	9.48184	394	394	7.16151	1324	1072	12.5034	1072	1072	9.44362	1324	1621	11.9102	1621	1621	8.9956	1324	1029	11.2985	936	13.4791	936	936	10.1806	1324	912	12.716	912	912	9.60426	1324	1531	11.825	1531	1531	8.93123	1324	1126.33	12.6734	327	23.5279	327	327	17.7703	1324	2250	27.3287	2250
XM_019597340.1	219	5.27036	0	219	4.05413	1300	443	5.16697	0	443	3.97459	1300	961	7.06088	0	961	5.43144	1300	541	5.83274	287	4.133	0	287	3.17923	1300	307	4.28051	0	307	3.2927	1300	751	5.80048	0	751	4.46191	1300	448.333	4.738	29	2.08657	0	29	1.60505	1300	320	3.88675	0
XM_019585183.1	162	3.89863	162	162	3.11392	1252	268	3.12584	268	268	2.49668	1252	638	4.68766	638	638	3.74414	1252	356	3.90404	183	2.63533	183	183	2.1049	1252	213	2.96987	213	213	2.3721	1252	178	1.37482	178	178	1.0981	1252	191.333	2.32667	8	0.575605	8	8	0.459748	1252	26	0.315799	26
XM_019608481.1	997	23.9934	226	997	21.6743	1107	1627	18.9766	346	1627	17.1424	1107	2513	18.4641	482	2513	16.6794	1107	1712.33	20.478	1568	22.5803	284	1568	20.3978	1107	1494	20.8309	378	1494	18.8174	1107	3441	26.5772	760	3441	24.0083	1107	2167.67	23.3295	294	21.1535	58	294	19.1088	1107	1186	14.4053	324
XM_019606343.1	77	1.85305	77	77	1.06375	1742	230	2.68262	230	230	1.53997	1742	385	2.82876	385	385	1.62386	1742	230.667	2.45481	171	2.46252	171	171	1.41362	1742	146	2.03568	146	146	1.16859	1742	362	2.79597	362	362	1.60504	1742	226.333	2.43139	32	2.30242	32	32	1.32171	1742	303	3.68027	303
XM_019603339.1	3316	79.8015	3316	3316	55.226	1445	9030	105.322	9030	9030	72.8873	1445	11626	85.4212	11624	11626	59.115	1445	7990.67	90.1816	5648	81.3352	5648	5648	56.2873	1445	5465	76.1987	5465	5465	52.7326	1445	11603	89.6179	11602	11603	62.0193	1445	7572	82.3839	545	39.2131	545	545	27.1371	1445	4484	54.4631	4484
XM_019563836.1	828	19.9263	22	828	15.2342	1308	3427	39.9711	92	3427	30.5589	1308	8507	62.5046	218	8507	47.7864	1308	4254	40.8007	2056	29.6079	71	2056	22.636	1308	3274	45.6495	108	3274	34.9002	1308	5657	43.6929	169	5657	33.4043	1308	3662.33	39.6501	295	21.2254	11	295	16.2274	1308	1177	14.296	38
XM_019563839.1	5505	132.481	5503	5505	97.4126	1360	6300	73.4805	6300	6300	54.0298	1360	25033	183.928	25033	25033	135.241	1360	12279.3	129.963	6425	92.5246	6425	6425	68.0328	1360	6330	88.2594	6330	6330	64.8966	1360	19354	149.484	19353	19354	109.915	1360	10703	110.089	1934	139.153	1934	1934	102.318	1360	14179	172.22	14177
XM_019566899.1	3817	91.8584	0	3817	68.2454	1346	4362	50.8765	0	4362	37.7983	1346	5392	39.6173	0	5392	29.4334	1346	4523.67	60.7841	6436	92.683	0	6436	68.8581	1346	4036	56.2741	0	4036	41.8084	1346	10350	79.9401	0	10350	59.3909	1346	6940.67	76.299	655	47.1277	0	655	35.0131	1346	1992	24.195	0
XM_019574983.1	99	2.38249	94	99	1.94807	1223	200	2.33272	200	200	1.90737	1223	472	3.46799	471	472	2.83564	1223	257	2.72773	124	1.78569	124	124	1.46009	1223	191	2.66312	191	191	2.17753	1223	290	2.23987	290	290	1.83145	1223	201.667	2.22956	19	1.36706	19	19	1.11779	1223	68	0.825935	68
XM_019570638.1	159	3.82643	5	159	3.03926	1259	118	1.3763	4	118	1.09317	1259	348	2.5569	6	348	2.0309	1259	208.333	2.58655	312	4.49302	3	312	3.56872	1259	186	2.5934	8	186	2.05989	1259	534	4.12445	24	534	3.27597	1259	344	3.73696	56	4.02923	2	56	3.20035	1259	367	4.45762	20
XM_019598852.1	29	0.697902	29	29	0.547374	1275	178	2.07612	178	178	1.62833	1275	219	1.60909	219	219	1.26203	1275	142	1.46104	147	2.1169	147	147	1.66032	1275	189	2.63523	189	189	2.06685	1275	287	2.2167	287	287	1.73859	1275	207.667	2.32294	11	0.791457	11	11	0.62075	1275	123	1.49397	122
XM_019605087.1	58	1.3958	58	58	0.78859	1770	177	2.06445	177	177	1.16636	1770	152	1.11681	152	152	0.630966	1770	129	1.52569	84	1.20966	84	84	0.683423	1770	74	1.03178	74	74	0.582929	1770	155	1.19717	155	155	0.676367	1770	104.333	1.1462	13	0.935358	13	13	0.528451	1770	66	0.801643	66
XM_019578399.1	124	2.98413	124	124	2.26586	1317	424	4.94536	424	424	3.75502	1317	654	4.80522	652	654	3.64861	1317	400.667	4.2449	174	2.50572	173	174	1.9026	1317	269	3.75067	267	269	2.84789	1317	385	2.97362	385	385	2.25787	1317	276	3.07667	22	1.58291	22	22	1.20191	1317	54	0.65589	54
XM_019601223.1	10394	250.138	10394	10394	184.467	1356	19602	228.629	19602	19602	168.606	1356	32014	235.221	32014	32014	173.466	1356	20670	237.996	13590	195.706	13590	13590	144.326	1356	12333	171.959	12333	12333	126.814	1356	23629	182.503	23629	23629	134.589	1356	16517.3	183.389	1307	94.0395	1307	1307	69.3506	1356	11057	134.299	11057
XM_019605956.1	152	3.65797	152	152	3.08429	1186	192	2.23941	192	192	1.8882	1186	361	2.65242	361	361	2.23644	1186	235	2.84993	210	3.02415	210	210	2.54987	1186	150	2.09145	150	150	1.76345	1186	180	1.39026	180	180	1.17223	1186	180	2.16862	6	0.431704	6	6	0.364	1186	41	0.49799	41
XM_019557757.1	1682	40.4783	1	1682	50.9161	795	5916	69.0017	0	5916	86.7946	795	9085	66.7514	0	9085	83.964	795	5561	58.7438	3382	48.7032	0	3382	61.2619	795	5600	78.081	0	5600	98.215	795	12459	96.2293	0	12459	121.043	795	7147	74.3378	761	54.7544	0	761	68.8735	795	4283	52.0218	0
XM_019568922.1	650	15.6426	650	650	11.9227	1312	1980	23.0939	1980	1980	17.602	1312	2996	22.0129	2996	2996	16.7781	1312	1875.33	20.2498	1076	15.4952	1076	1076	11.8103	1312	965	13.455	965	965	10.2554	1312	1695	13.0916	1695	1695	9.97838	1312	1245.33	14.0139	143	10.2889	143	143	7.84218	1312	1244	15.1098	1244
XM_019603098.1	75	1.80492	75	75	1.52314	1185	217	2.531	217	217	2.13586	1185	394	2.89489	394	394	2.44294	1185	228.667	2.41027	90	1.29606	90	90	1.09372	1185	100	1.3943	100	100	1.17663	1185	178	1.37482	178	178	1.16018	1185	122.667	1.35506	17	1.22316	17	17	1.0322	1185	62	0.753059	62
XM_019608191.1	1833	44.1122	1817	1833	30.7402	1435	4105	47.879	4096	4105	33.3651	1435	7832	57.5451	7812	7832	40.1011	1435	4590	49.8454	2010	28.9454	1994	2010	20.171	1435	2321	32.3618	2307	2321	22.5518	1435	4800	37.0737	4788	4800	25.8353	1435	3043.67	32.7936	189	13.5987	186	189	9.47642	1435	1466	17.8062	1460
XM_019586660.1	268	6.44958	268	268	5.54564	1163	100	1.16636	100	100	1.00289	1163	341	2.50547	341	341	2.15432	1163	236.333	3.3738	284	4.0898	284	284	3.5166	1163	182	2.53763	182	182	2.18197	1163	170	1.31303	170	170	1.129	1163	212	2.64682	0	0	0	0	0	1163	10	0.121461	10
XM_019579595.1	93	2.2381	93	93	1.69041	1324	284	3.31246	284	284	2.50186	1324	340	2.49813	340	340	1.8868	1324	239	2.68289	206	2.96655	206	206	2.24059	1324	227	3.16507	227	227	2.39053	1324	357	2.75735	357	357	2.08259	1324	263.333	2.96299	26	1.87072	26	26	1.41293	1324	210	2.55068	210
XM_019589079.1	45	1.08295	45	45	0.759433	1426	47	0.548188	46	47	0.384424	1426	96	0.705353	96	96	0.494637	1426	62.6667	0.778831	29	0.417621	29	29	0.292862	1426	24	0.334633	24	24	0.234665	1426	41	0.316671	41	41	0.222069	1426	31.3333	0.356308	3	0.215852	3	3	0.151369	1426	3	0.0364383	3
XM_019567818.1	904	21.7553	70	904	14.7794	1472	3083	35.9588	228	3083	24.4285	1472	4432	32.5638	344	4432	22.1221	1472	2806.33	30.0926	1114	16.0424	87	1114	10.8984	1472	1448	20.1895	113	1448	13.7157	1472	4226	32.6403	341	4226	22.1741	1472	2262.67	22.9574	223	16.045	23	223	10.9001	1472	1704	20.697	127
XM_019566757.1	134	3.22479	5	134	2.2551	1430	758	8.84099	70	758	6.18251	1430	1261	9.26511	131	1261	6.4791	1430	717.667	7.1103	472	6.79713	37	472	4.75324	1430	451	6.28831	33	451	4.39742	1430	1095	8.45743	115	1095	5.91429	1430	672.667	7.18096	70	5.03654	4	70	3.52206	1430	1131	13.7372	69
XM_019568345.1	135	3.24886	27	135	2.0369	1595	212	2.47268	28	212	1.55027	1595	244	1.79277	39	244	1.124	1595	197	2.50477	170	2.44812	18	170	1.53487	1595	266	3.70885	57	266	2.3253	1595	292	2.25531	69	292	1.41399	1595	242.667	2.80409	8	0.575605	2	8	0.360881	1595	450	5.46575	64
XM_019568357.1	1997	48.059	395	1997	37.7822	1272	3423	39.9244	817	3423	31.3871	1272	6648	48.8457	1365	6648	38.4007	1272	4022.67	45.6097	2653	38.2051	485	2653	30.0354	1272	3645	50.8223	1001	3645	39.9547	1272	7047	54.4288	1614	7047	42.7899	1272	4448.33	47.8187	325	23.384	49	325	18.3836	1272	1670	20.284	373
XM_019580064.1	706	16.9903	599	706	11.5502	1471	801	9.34253	729	801	6.35114	1471	1750	12.858	1595	1750	8.74099	1471	1085.67	13.0636	906	13.047	739	906	8.86951	1471	698	9.73223	636	698	6.61607	1471	1460	11.2766	1307	1460	7.66592	1471	1021.33	11.3519	112	8.05847	86	112	5.47823	1471	599	7.27552	549
XM_019560520.1	121	2.91194	121	121	2.94432	989	287	3.34745	287	287	3.38468	989	631	4.63623	631	631	4.68779	989	346.333	3.63187	195	2.80814	195	195	2.83937	989	290	4.04348	290	290	4.08845	989	274	2.11629	274	274	2.13983	989	253	2.9893	19	1.36706	19	19	1.38227	989	133	1.61543	133
XM_019575987.1	1245	29.9617	1245	1245	24.3393	1231	534	6.22835	534	534	5.05959	1231	3514	25.8189	3514	3514	20.9739	1231	1764.33	20.6696	884	12.7302	884	884	10.3414	1231	716	9.98321	716	716	8.10984	1231	2442	18.8612	2442	2442	15.3219	1231	1347.33	13.8582	597	42.9545	597	597	34.894	1231	2125	25.8105	2125
XM_019606974.1	171	4.11522	169	171	3.01702	1364	475	5.5402	475	475	4.06173	1364	1308	9.61044	1307	1308	7.04577	1364	651.333	6.42195	249	3.58578	249	249	2.62887	1364	349	4.86612	349	349	3.56753	1364	365	2.81914	365	365	2.06682	1364	321	3.75701	36	2.59022	36	36	1.89899	1364	297	3.60739	297
XM_019595094.1	27	0.649771	27	27	0.826681	786	69	0.804787	69	69	1.0239	786	59	0.433498	59	59	0.551524	786	51.6667	0.629352	115	1.65608	115	115	2.10697	786	55	0.766867	55	55	0.975657	786	121	0.934565	121	121	1.18901	786	97	1.11917	7	0.503654	7	7	0.640782	786	26	0.315799	26
XM_019592904.1	77	1.85305	77	77	1.54421	1200	611	7.12645	611	611	5.93871	1200	1810	13.2988	1808	1810	11.0824	1200	832.667	7.42611	119	1.71368	119	119	1.42807	1200	586	8.17062	586	586	6.80885	1200	119	0.919118	119	119	0.765932	1200	274.667	3.60114	1	0.0719506	1	1	0.0599589	1200	10	0.121461	10
XM_019597471.1	884	21.274	884	884	17.7579	1198	3084	35.9705	3083	3084	30.0254	1198	11731	86.1927	11731	11731	71.9471	1198	5233	47.8124	2294	33.0352	2293	2294	27.5753	1198	2196	30.6189	2196	2196	25.5583	1198	375	2.89638	375	375	2.41768	1198	1621.67	22.1835	1	0.0719506	1	1	0.060059	1198	11	0.133607	11
XM_019600195.1	2152	51.7892	2152	2152	38.4763	1346	5082	59.2743	5082	5082	44.0374	1346	6937	50.9691	6937	6937	37.8671	1346	4723.67	54.0109	3490	50.2585	3490	3490	37.3391	1346	3058	42.6378	3056	3058	31.6774	1346	5804	44.8282	5804	5804	33.3048	1346	4117.33	45.9082	521	37.4863	521	521	27.8501	1346	3481	42.2806	3481
XM_019589143.1	5481	131.904	5474	5481	90.5309	1457	12964	151.207	12962	12964	103.779	1457	16059	117.992	16056	16059	80.9831	1457	11501.3	133.701	9538	137.354	9534	9538	94.2718	1457	6801	94.8265	6797	6801	65.0834	1457	11177	86.3276	11175	11177	59.2502	1457	9172	106.169	1726	124.187	1725	1726	85.2346	1457	11919	144.769	11916
XM_019590154.1	25	0.60164	25	25	0.464228	1296	225	2.62431	225	225	2.02493	1296	372	2.73324	372	372	2.10898	1296	207.333	1.9864	58	0.835241	58	58	0.644476	1296	106	1.47796	106	106	1.1404	1296	59	0.455697	59	59	0.351618	1296	74.3333	0.922966	2	0.143901	2	2	0.111035	1296	29	0.352237	29
XM_019586935.1	265	6.37738	265	265	5.1224	1245	363	4.23388	363	363	3.40071	1245	685	5.03299	685	685	4.04256	1245	437.667	5.21475	425	6.1203	425	425	4.9159	1245	384	5.35412	384	384	4.3005	1245	497	3.83867	497	497	3.08327	1245	435.333	5.10436	41	2.94998	41	41	2.36946	1245	337	4.09324	337
XM_019587276.1	920	22.1403	920	920	17.3514	1276	2642	30.8152	2641	2642	24.1498	1276	7004	51.4614	7004	7004	40.3302	1276	3522	34.8056	1685	24.2652	1685	1685	19.0166	1276	1589	22.1555	1587	1589	17.3632	1276	660	5.09763	660	660	3.99501	1276	1311.33	17.1728	35	2.51827	35	35	1.97357	1276	164	1.99196	164
XM_019584670.1	904	21.7553	139	904	16.7606	1298	1646	19.1983	420	1646	14.7906	1298	2572	18.8976	545	2572	14.559	1298	1707.33	19.9504	1152	16.5896	172	1152	12.7809	1298	1464	20.4126	379	1464	15.7262	1298	2414	18.645	529	2414	14.3644	1298	1676.67	18.5491	86	6.18775	24	86	4.76714	1298	490	5.95159	108
XM_019577313.1	136	3.27292	89	136	2.549	1284	112	1.30632	74	112	1.01738	1284	152	1.11681	105	152	0.869789	1284	133.333	1.89868	132	1.90089	82	132	1.48045	1284	130	1.81259	100	130	1.41168	1284	198	1.52929	142	198	1.19103	1284	153.333	1.74759	42	3.02193	18	42	2.35353	1284	316	3.83817	200
XM_019571265.1	2161	52.0057	2161	2161	35.5231	1464	4085	47.6457	4085	4085	32.5449	1464	6301	46.2961	6299	6301	31.623	1464	4182.33	48.6492	4274	61.5486	4274	4274	42.0414	1464	3453	48.1453	3453	3453	32.8861	1464	5979	46.1799	5977	5979	31.5436	1464	4568.67	51.9579	941	67.7055	941	941	46.247	1464	2743	33.3168	2742
XM_019570500.1	179	4.30774	179	179	4.20267	1025	464	5.4119	464	464	5.2799	1025	405	2.97571	405	405	2.90313	1025	349.333	4.23178	252	3.62898	252	252	3.54047	1025	181	2.52369	181	181	2.46213	1025	184	1.42116	184	184	1.38649	1025	205.667	2.52461	36	2.59022	36	36	2.52705	1025	243	2.9515	243
XM_019563457.1	7801	187.736	7801	7801	145.532	1290	23865	278.351	23865	23865	215.776	1290	21207	155.817	21207	21207	120.788	1290	17624.3	207.301	10340	148.903	10340	10340	115.429	1290	12943	180.465	12943	12943	139.895	1290	16791	129.688	16790	16791	100.534	1290	13358	153.019	408	29.3559	408	408	22.7565	1290	3146	38.2116	3146
[truncated: 32 more columns]

## Sheet: Andean lupin (B)
	Table S1. Transcriptomics data related to all lipases identified in white lupin (A) and Andean lupin (B) embryonic axes. The axes were isolated from imbibed seeds and cultured in vitro for 96 h on a medium with (+S) and without (-S) 60 mM sucrose. Culture media were also enriched with 35 mM asparagine (+Asn). Data were obtained from three independent in vitro cultures and three independent sequen…
	+S																				+S+Asn																				-S
	Sequencing 1						Sequencing 2						Sequencing 3						Means	Normalized means	Sequencing 1						Sequencing 2						Sequencing 3						Means	Normalized means	Sequencing 1						Sequencing 2
Feature ID	group 1 - 180518_SNK268_B_L005_APBZ-1-1_R1 trimmed-1 (GE)-1 - Expression values	group 1 - 180518_SNK268_B_L005_APBZ-1-1_R1 trimmed-1 (GE)-1 - Normalized expression values	group 1 - 180518_SNK268_B_L005_APBZ-1-1_R1 trimmed-1 (GE)-1 - Unique gene reads	group 1 - 180518_SNK268_B_L005_APBZ-1-1_R1 trimmed-1 (GE)-1 - Total gene reads	group 1 - 180518_SNK268_B_L005_APBZ-1-1_R1 trimmed-1 (GE)-1 - RPKM	group 1 - 180518_SNK268_B_L005_APBZ-1-1_R1 trimmed-1 (GE)-1 - Chromosome region end	group 1 - 190517_SNK268_A_L001_APBZ-2-1 (GE) - Expression values	group 1 - 190517_SNK268_A_L001_APBZ-2-1 (GE) - Normalized expression values	group 1 - 190517_SNK268_A_L001_APBZ-2-1 (GE) - Unique gene reads	group 1 - 190517_SNK268_A_L001_APBZ-2-1 (GE) - Total gene reads	group 1 - 190517_SNK268_A_L001_APBZ-2-1 (GE) - RPKM	group 1 - 190517_SNK268_A_L001_APBZ-2-1 (GE) - Chromosome region end	group 1 - 210217_A00902_B_APBZ-3-1 (GE) - Expression values	group 1 - 210217_A00902_B_APBZ-3-1 (GE) - Normalized expression values	group 1 - 210217_A00902_B_APBZ-3-1 (GE) - Unique gene reads	group 1 - 210217_A00902_B_APBZ-3-1 (GE) - Total gene reads	group 1 - 210217_A00902_B_APBZ-3-1 (GE) - RPKM	group 1 - 210217_A00902_B_APBZ-3-1 (GE) - Chromosome region end	group 1 - Means	group 1 - Normalized means	group 2 - 180518_SNK268_B_L005_APBZ-1-2_R1 trimmed (GE)-1 - Expression values	group 2 - 180518_SNK268_B_L005_APBZ-1-2_R1 trimmed (GE)-1 - Normalized expression values	group 2 - 180518_SNK268_B_L005_APBZ-1-2_R1 trimmed (GE)-1 - Unique gene reads	group 2 - 180518_SNK268_B_L005_APBZ-1-2_R1 trimmed (GE)-1 - Total gene reads	group 2 - 180518_SNK268_B_L005_APBZ-1-2_R1 trimmed (GE)-1 - RPKM	group 2 - 180518_SNK268_B_L005_APBZ-1-2_R1 trimmed (GE)-1 - Chromosome region end	group 2 - 190517_SNK268_A_L001_APBZ-2-2 (GE) - Expression values	group 2 - 190517_SNK268_A_L001_APBZ-2-2 (GE) - Normalized expression values	group 2 - 190517_SNK268_A_L001_APBZ-2-2 (GE) - Unique gene reads	group 2 - 190517_SNK268_A_L001_APBZ-2-2 (GE) - Total gene reads	group 2 - 190517_SNK268_A_L001_APBZ-2-2 (GE) - RPKM	group 2 - 190517_SNK268_A_L001_APBZ-2-2 (GE) - Chromosome region end	group 2 - 210217_A00902_B_L002_APBZ-3-2 (GE)-1 - Expression values	group 2 - 210217_A00902_B_L002_APBZ-3-2 (GE)-1 - Normalized expression values	group 2 - 210217_A00902_B_L002_APBZ-3-2 (GE)-1 - Unique gene reads	group 2 - 210217_A00902_B_L002_APBZ-3-2 (GE)-1 - Total gene reads	group 2 - 210217_A00902_B_L002_APBZ-3-2 (GE)-1 - RPKM	group 2 - 210217_A00902_B_L002_APBZ-3-2 (GE)-1 - Chromosome region end	group 2 - Means	group 2 - Normalized means	group 3 - 180518_SNK268_B_L005_APBZ-1-3_R1 trimmed (GE)-1 - Expression values	group 3 - 180518_SNK268_B_L005_APBZ-1-3_R1 trimmed (GE)-1 - Normalized expression values	group 3 - 180518_SNK268_B_L005_APBZ-1-3_R1 trimmed (GE)-1 - Unique gene reads	group 3 - 180518_SNK268_B_L005_APBZ-1-3_R1 trimmed (GE)-1 - Total gene reads	group 3 - 180518_SNK268_B_L005_APBZ-1-3_R1 trimmed (GE)-1 - RPKM	group 3 - 180518_SNK268_B_L005_APBZ-1-3_R1 trimmed (GE)-1 - Chromosome region end	group 3 - 190517_SNK268_A_L001_APBZ-2-3 (GE) - Expression values	group 3 - 190517_SNK268_A_L001_APBZ-2-3 (GE) - Normalized expression values	group 3 - 190517_SNK268_A_L001_APBZ-2-3 (GE) - Unique gene reads
XM_019564578.1	1783	50.678	1746	1783	35.0955	1444	4243	53.1429	4232	4243	36.8026	1444	6919	57.1514	6886	6919	39.5786	1444	4315	53.6574	2144	36.3846	2101	2144	25.1971	1444	3732	45.0707	3718	3732	31.2124	1444	5529	43.5259	5506	5529	30.1426	1444	3801.67	41.6604	2855	93.9995	2779	2855	65.0966	1444	9719	116.852	9709
XM_019570213.1	386	10.9712	39	386	7.66682	1431	1648	20.6409	110	1648	14.4241	1431	2846	23.5082	188	2846	16.4278	1431	1626.67	18.3734	740	12.5581	54	740	8.77576	1431	1753	21.1707	106	1753	14.7943	1431	2141	16.8546	146	2141	11.7782	1431	1544.67	16.8611	545	17.9439	61	545	12.5394	1431	3730	44.8461	188
XM_019566645.1	1210	34.3917	1196	1210	22.2456	1546	1786	22.3694	1780	1786	14.4692	1546	3803	31.4131	3795	3803	20.3189	1546	2266.33	29.3914	1666	28.2727	1639	1666	18.2877	1546	1941	23.4411	1939	1941	15.1624	1546	2667	20.9954	2659	2667	13.5805	1546	2091.33	24.2364	1325	43.625	1321	1325	28.218	1546	3153	37.9088	3150
XM_019568564.1	72	2.04645	72	72	1.38742	1475	145	1.8161	143	145	1.23126	1475	215	1.77592	215	215	1.20401	1475	144	1.87949	158	2.68133	156	158	1.81785	1475	178	2.14967	178	178	1.45741	1475	226	1.77914	226	226	1.20619	1475	187.333	2.20338	88	2.89736	88	88	1.96431	1475	300	3.60692	300
XM_019568565.1	261	7.41837	261	261	4.37146	1697	719	9.00536	719	719	5.30663	1697	1229	10.1516	1229	1229	5.9821	1697	736.333	8.85845	509	8.63795	502	509	5.09013	1697	683	8.24846	682	683	4.86061	1697	688	5.41613	681	688	3.19159	1697	626.667	7.43418	279	9.18594	279	279	5.41305	1697	722	8.68067	722
XM_019608640.1	2029	57.67	2029	2029	27.28	2114	3500	43.8369	3500	3500	20.7365	2114	4867	40.2018	4867	4867	19.0169	2114	3465.33	47.2362	3210	54.4751	3210	3210	25.7687	2114	3101	37.4502	3101	3101	17.7153	2114	6511	51.2564	6511	6511	24.2462	2114	4274	47.7272	1225	40.3325	1225	1225	19.0788	2114	3792	45.5915	3792
XM_019558709.1	47	1.33587	47	47	0.656127	2036	138	1.72843	138	138	0.848933	2036	205	1.69331	205	205	0.831687	2036	130	1.58587	57	0.967314	57	57	0.475105	2036	127	1.53376	127	127	0.753318	2036	64	0.503826	64	64	0.247459	2036	82.6667	1.00163	3	0.0987736	3	3	0.0485135	2036	22	0.264508	22
XM_019603110.1	887	25.2111	58	887	10.3664	2432	1845	23.1083	131	1845	9.50178	2432	2705	22.3435	153	2705	9.18729	2432	1812.33	23.5543	1446	24.5392	56	1446	10.0901	2432	1545	18.6587	101	1545	7.67215	2432	2291	18.0354	130	2291	7.41587	2432	1760.67	20.4111	804	26.4713	38	804	10.8846	2432	2025	24.3467	68
XM_019590740.1	413	11.7386	18	413	5.01223	2342	682	8.54194	40	682	3.64728	2342	1195	9.87079	72	1195	4.21468	2342	763.333	10.0505	779	13.22	42	779	5.64473	2342	617	7.45139	42	617	3.18164	2342	1503	11.832	110	1503	5.05211	2342	966.333	10.8345	1100	36.217	37	1100	15.4641	2342	2759	33.1717	178
XM_019580024.1	806	22.9088	762	806	15.92	1439	1561	19.5513	1541	1561	13.5867	1439	2453	20.262	2430	2453	14.0806	1439	1606.67	20.9074	1188	20.1609	1122	1188	14.0103	1439	1438	17.3665	1433	1438	12.0684	1439	2515	19.7988	2491	2515	13.7587	1439	1713.67	19.1087	869	28.6114	820	869	19.8828	1439	2888	34.7227	2865
XM_019604187.1	107	3.04125	0	107	1.94081	1567	132	1.65328	0	132	1.05506	1567	255	2.10632	3	255	1.34417	1567	164.667	2.26695	128	2.17221	0	128	1.38622	1567	119	1.43714	0	119	0.917129	1567	268	2.10977	14	268	1.34638	1567	171.667	1.90638	125	4.11557	0	125	2.6264	1567	340	4.08785	0
XM_019560336.1	655	18.617	655	655	12.0265	1548	1422	17.8103	1422	1422	11.5054	1548	1710	14.1247	1710	1710	9.1245	1548	1262.33	16.8507	1187	20.1439	1187	1187	13.0129	1548	1381	16.6781	1381	1381	10.774	1548	1843	14.5086	1843	1843	9.37249	1548	1470.33	17.1102	637	20.9729	637	637	13.5484	1548	1761	21.1726	1761
XM_019608274.1	290	8.24263	39	290	4.36811	1887	630	7.89065	135	630	4.18158	1887	1176	9.71384	288	1176	5.14777	1887	698.667	8.61571	404	6.85605	55	404	3.63331	1887	643	7.76539	135	643	4.1152	1887	1448	11.3991	294	1448	6.04084	1887	831.667	8.6735	208	6.8483	29	208	3.6292	1887	774	9.30587	221
XM_019570663.1	230	6.53726	0	230	4.51468	1448	262	3.28151	9	262	2.26623	1448	604	4.98908	20	604	3.4455	1448	365.333	4.93595	385	6.53361	5	385	4.51216	1448	603	7.28232	30	603	5.02922	1448	800	6.29783	54	800	4.34933	1448	596	6.70459	177	5.82764	4	177	4.02461	1448	459	5.51859	18
XM_019581118.1	1474	41.8953	1459	1474	15.8935	2636	2578	32.289	2569	2578	12.2493	2636	3656	30.1988	3634	3656	11.4563	2636	2569.33	34.7944	2481	42.1036	2441	2481	15.9725	2636	2100	25.3613	2092	2100	9.62113	2636	3483	27.4192	3469	3483	10.4018	2636	2688	31.628	1433	47.1809	1414	1433	17.8987	2636	3939	47.3589	3932
XM_019589069.1	270	7.67417	88	270	5.05545	1518	749	9.3811	314	749	6.17991	1518	1128	9.31736	460	1128	6.13792	1518	715.667	8.79088	547	9.28282	194	547	6.11517	1518	714	8.62284	303	714	5.6804	1518	1033	8.13207	437	1033	5.35709	1518	764.667	8.67924	218	7.17755	73	218	4.72829	1518	780	9.378	340
XM_019589071.1	54	1.53483	12	54	1.17074	1311	148	1.85368	50	148	1.41394	1311	128	1.05729	44	128	0.806475	1311	110	1.48193	41	0.695787	10	41	0.53073	1311	89	1.07484	28	89	0.81986	1311	126	0.991908	34	126	0.756604	1311	85.3333	0.920844	54	1.77792	11	54	1.35616	1311	98	1.17826	33
XM_019559601.1	204	5.79826	203	204	3.66283	1583	627	7.85307	625	627	4.96088	1583	1527	12.6131	1521	1527	7.96786	1583	786	8.75482	417	7.07667	415	417	4.47041	1583	513	6.1954	513	513	3.91371	1583	1134	8.92717	1132	1134	5.6394	1583	688	7.39975	602	19.8206	595	602	12.5209	1583	784	9.4261	780
XM_019574906.1	51	1.44957	40	51	0.886043	1636	81	1.01451	71	81	0.620117	1636	156	1.28857	125	156	0.787635	1636	96	1.25088	83	1.40855	72	83	0.860969	1636	70	0.845377	64	70	0.516734	1636	75	0.590421	65	75	0.360893	1636	76	0.948114	330	10.8651	262	330	6.64126	1636	887	10.6645	779
XM_019562395.1	601	17.0821	584	601	11.2531	1518	1280	16.0318	1260	1280	10.5611	1518	1852	15.2977	1816	1852	10.0775	1518	1244.33	16.1372	1018	17.2759	966	1018	11.3807	1518	1633	19.7214	1612	1633	12.9917	1518	2730	21.4913	2689	2730	14.1577	1518	1793.67	19.4962	1107	36.4475	1075	1107	24.0102	1518	3512	42.2251	3478
XM_019563390.1	361	10.2607	361	361	6.80866	1507	889	11.1346	889	889	7.38857	1507	1626	13.4309	1626	1626	8.91233	1507	958.667	11.6087	526	8.92644	526	526	5.92332	1507	931	11.2435	931	931	7.46086	1507	1269	9.98993	1268	1269	6.62902	1507	908.667	10.0533	1136	37.4023	1136	1136	24.819	1507	2220	26.6912	2220
XM_019565794.1	15	0.426343	15	15	0.354695	1202	85	1.06461	85	85	0.8857	1202	137	1.13163	137	137	0.941456	1202	79	0.874195	21	0.356379	21	21	0.296488	1202	42	0.507226	42	42	0.421985	1202	122	0.960419	118	122	0.799017	1202	61.6667	0.608008	3	0.0987736	3	3	0.0821744	1202	49	0.589131	49
XM_019565795.1	940	26.7175	940	940	24.7155	1081	2058	25.7761	2057	2058	23.8447	1081	3575	29.5298	3575	3575	27.3171	1081	2191	27.3411	1258	21.3488	1258	1258	19.7491	1081	1231	14.8666	1231	1231	13.7526	1081	4311	33.9374	4311	4311	31.3945	1081	2266.67	23.3843	555	18.2731	555	555	16.9039	1081	1829	21.9902	1829
XM_019607054.1	187	5.31507	24	187	4.76261	1116	349	4.37117	84	349	3.91682	1116	629	5.19559	131	629	4.65554	1116	388.333	4.96061	324	5.49842	32	324	4.9269	1116	295	3.56266	61	295	3.19235	1116	392	3.08594	87	392	2.76517	1116	337	4.049	107	3.52292	14	107	3.15674	1116	317	3.81132	84
XM_019606596.1	74	2.10329	31	74	1.7542	1199	154	1.92882	60	154	1.60869	1199	332	2.74234	108	332	2.28719	1199	186.667	2.25815	117	1.98554	42	117	1.656	1199	148	1.78737	64	148	1.49072	1199	280	2.20424	110	280	1.8384	1199	181.667	1.99238	36	1.18528	13	36	0.98856	1199	85	1.02196	44
XM_019560124.1	442	12.5629	442	442	7.22421	1739	981	12.2869	981	981	7.06548	1739	1649	13.6209	1649	1649	7.83258	1739	1024	12.8235	791	13.4236	791	791	7.71915	1739	1121	13.5381	1121	1121	7.78499	1739	1366	10.7535	1366	1366	6.18375	1739	1092.67	12.5717	541	17.8122	541	541	10.2428	1739	1300	15.63	1300
XM_019586384.1	660	18.7591	660	660	9.38424	1999	1365	17.0964	1365	1365	8.55248	1999	1923	15.8841	1923	1923	7.94603	1999	1316	17.2465	1143	19.3972	1143	1143	9.70345	1999	1542	18.6224	1542	1542	9.31588	1999	2220	17.4765	2220	2220	8.74261	1999	1635	18.4987	582	19.1621	582	582	9.58583	1999	1481	17.8062	1481
XM_019588469.1	2323	66.0263	2323	2323	20.3095	3251	3104	38.8771	3104	3104	11.9585	3251	5524	45.6286	5524	5524	14.0353	3251	3650.33	50.1773	2958	50.1985	2958	2958	15.4409	3251	3780	45.6503	3780	3780	14.0419	3251	4353	34.268	4353	4353	10.5408	3251	3697	43.3723	7971	262.441	7971	7971	80.7264	3251	21577	259.422	21577
XM_019579446.1	688	19.5549	0	688	5.71949	3419	1174	14.7042	0	1174	4.30072	3419	1803	14.8929	0	1803	4.35593	3419	1221.67	16.384	1140	19.3463	0	1140	5.65846	3419	1437	17.3544	0	1437	5.07586	3419	2086	16.4216	0	2086	4.80304	3419	1554.33	17.7074	997	32.8258	0	997	9.60098	3419	2807	33.7488	0
XM_019574165.1	701	19.9244	0	701	5.83097	3417	1213	15.1926	0	1213	4.44619	3417	1787	14.7607	0	1787	4.3198	3417	1233.67	16.6259	1189	20.1778	0	1189	5.90513	3417	1506	18.1877	0	1506	5.3227	3417	2121	16.6971	0	2121	4.88648	3417	1605.33	18.3542	986	32.4636	0	986	9.50061	3417	2866	34.4582	0
XM_019585936.1	4248	120.74	4248	4248	79.8019	1513	7979	99.9357	7979	7979	66.0513	1513	14529	120.011	14529	14529	79.3196	1513	8918.67	113.562	6912	117.3	6912	6912	77.5278	1513	9580	115.696	9580	9580	76.4679	1513	13290	104.623	13290	13290	69.1491	1513	9927.33	112.539	4915	161.824	4915	4915	106.956	1513	12785	153.715	12785
XM_019583143.1	2271	64.5483	2271	2271	43.1473	1496	3702	46.3669	3702	3702	30.9939	1496	7150	59.0595	7148	7150	39.4783	1496	4374.33	56.6583	3341	56.6982	3341	3341	37.8999	1496	1779	21.4846	1778	1779	14.3614	1496	5736	45.1554	5735	5736	30.1841	1496	3618.67	41.1127	1462	48.1357	1462	1462	32.1762	1496	2361	28.3865	2358
XM_019578425.1	281	7.98682	281	281	5.42215	1473	294	3.6823	294	294	2.49987	1473	972	8.02879	972	972	5.45064	1473	515.667	6.56597	333	5.65115	333	333	3.83649	1473	302	3.6472	302	302	2.47603	1473	883	6.95123	883	883	4.71909	1473	506	5.41652	322	10.6017	322	322	7.19735	1473	1206	14.4998	1206
XM_019606808.1	47	1.33587	47	47	0.685064	1950	8	0.100199	8	8	0.0513839	1950	41	0.338663	41	41	0.173673	1950	32	0.591579	35	0.593965	35	35	0.304597	1950	15	0.181152	15	15	0.0928986	1950	40	0.314891	40	40	0.161483	1950	30	0.363336	96	3.16075	96	96	1.6209	1950	123	1.47884	123
XM_019601877.1	820	23.3067	820	820	19.1196	1219	2322	29.0827	2322	2322	23.8578	1219	2597	21.4514	2597	2597	17.5975	1219	1913	24.6136	1877	31.8535	1877	1877	26.1308	1219	4067	49.1164	4067	4067	40.2924	1219	4642	36.5431	4642	4642	29.978	1219	3528.67	39.171	1005	33.0892	1005	1005	27.1445	1219	3065	36.8507	3065
XM_019603544.1	219	6.22461	219	219	4.55015	1368	246	3.08111	246	246	2.25227	1368	582	4.80736	582	582	3.51415	1368	349	4.70436	225	3.81835	225	225	2.79119	1368	419	5.06018	419	419	3.69897	1368	422	3.3221	422	422	2.42844	1368	355.333	4.06688	173	5.69594	173	173	4.1637	1368	445	5.35027	445
XM_019568009.1	77	2.18856	77	77	1.72192	1271	119	1.49046	119	119	1.17266	1271	369	3.04797	369	369	2.39809	1271	188.333	2.24233	147	2.49465	147	147	1.96275	1271	174	2.10137	174	174	1.65332	1271	186	1.46424	186	186	1.15204	1271	169	2.02009	280	9.21887	280	280	7.25324	1271	358	4.30426	358
XM_019599793.1	16	0.454766	9	16	0.627263	725	19	0.237972	17	19	0.328237	725	52	0.429524	42	52	0.592447	725	29	0.374087	19	0.322438	16	19	0.444742	725	28	0.338151	25	28	0.466415	725	68	0.535315	63	68	0.738366	725	38.3333	0.398635	3	0.0987736	3	3	0.136239	725	10	0.120231	7
XM_019565778.1	59	1.67695	59	59	1.15413	1453	324	4.05805	324	324	2.79287	1453	218	1.8007	218	218	1.2393	1453	200.333	2.5119	130	2.20615	130	130	1.51834	1453	215	2.59651	215	215	1.787	1453	517	4.06997	517	517	2.80108	1453	287.333	2.95755	77	2.53519	77	77	1.7448	1453	249	2.99375	249
XM_019558758.1	210	5.9688	30	210	5.5012	1085	464	5.81152	92	464	5.35624	1085	789	6.5172	168	789	6.00663	1085	487.667	6.09917	222	3.76743	44	222	3.47229	1085	626	7.56008	105	626	6.96782	1085	707	5.5657	98	707	5.12968	1085	518.333	5.63107	75	2.46934	17	75	2.27589	1085	245	2.94566	42
XM_019607168.1	47	1.33587	47	47	1.2907	1035	93	1.16481	93	93	1.12542	1035	126	1.04077	126	126	1.00557	1035	88.6667	1.18048	43	0.729728	43	43	0.705051	1035	101	1.21976	101	101	1.17851	1035	128	1.00765	128	128	0.973577	1035	90.6667	0.985713	12	0.395094	12	12	0.381734	1035	116	1.39468	116
XM_019557749.1	9	0.255806	2	9	0.244556	1046	90	1.12724	50	90	1.07766	1046	384	3.17187	59	384	3.03238	1046	161	1.5183	4	0.0678817	2	4	0.0648965	1046	16763	202.444	230	16763	193.541	1046	402	3.16466	120	402	3.02549	1046	5723	68.5587	459	15.1124	3	459	14.4478	1046	1720	20.6797	59
XM_019594325.1	185	5.25823	16	185	5.75929	913	368	4.60914	33	368	5.04835	913	386	3.18839	21	386	3.49221	913	313	4.35192	205	3.47894	28	205	3.81045	913	152	1.83568	30	152	2.0106	913	98	0.771484	9	98	0.844999	913	151.667	2.0287	47	1.54745	6	47	1.69491	913	68	0.81757	10
XM_019573752.1	6467	183.811	6459	6467	152.667	1204	9551	119.625	9551	9551	99.3561	1204	16524	136.489	16506	16524	113.363	1204	10847.3	146.642	11528	195.635	11518	11528	162.488	1204	9036	109.126	9034	9036	90.6363	1204	14894	117.25	14890	14894	97.3835	1204	11819.3	140.67	2523	83.0686	2522	2523	68.9938	1204	4494	54.0317	4494
XM_019574768.1	13	0.369497	13	13	0.398165	928	24	0.300596	24	24	0.323918	928	28	0.231282	28	28	0.249226	928	21.6667	0.300458	11	0.186675	11	11	0.201158	928	18	0.217383	18	18	0.234249	928	18	0.141701	18	18	0.152695	928	15.6667	0.181919	3	0.0987736	3	3	0.106437	928	7	0.0841616	7
XM_019580927.1	3603	102.408	3600	3603	72.9918	1403	10341	129.519	10341	10341	92.316	1403	12572	103.846	12568	12572	74.0168	1403	8838.67	111.924	6907	117.215	6903	6907	83.5458	1403	7554	91.2282	7554	7554	65.0237	1403	12637	99.482	12635	12637	70.9067	1403	9032.67	102.642	861	28.348	861	861	20.2053	1403	1528	18.3713	1528
XM_019578335.1	803	22.8236	718	803	17.1864	1328	1822	22.8203	1755	1822	17.1839	1328	2489	20.5593	2398	2489	15.4814	1328	1704.67	22.0677	1484	25.1841	1341	1484	18.9639	1328	1410	17.0283	1362	1410	12.8225	1328	1719	13.5325	1639	1719	10.1901	1328	1537.67	18.5816	236	7.77019	206	236	5.85105	1328	354	4.25617	332
XM_019578333.1	953	27.087	853	953	21.8973	1237	2732	34.2179	2637	2732	27.662	1237	3760	31.0579	3598	3760	25.1074	1237	2481.67	30.7876	2116	35.9094	1924	2116	29.0294	1237	2062	24.9024	1995	2062	20.1313	1237	2577	20.2869	2451	2577	16.4001	1237	2251.67	27.0329	295	9.71274	267	295	7.85185	1237	434	5.21802	408
XM_019597714.1	928	26.3764	928	928	19.1828	1375	969	12.1366	969	969	8.82659	1375	2024	16.7184	2024	2024	12.1588	1375	1307	18.4105	1292	21.9258	1292	1292	15.946	1375	877	10.5914	877	877	7.70281	1375	2548	20.0586	2548	2548	14.5881	1375	1572.33	17.5252	351	11.5565	351	351	8.40473	1375	1144	13.7544	1144
XM_019593926.1	56	1.59168	56	56	1.19946	1327	68	0.851689	68	68	0.641815	1327	180	1.48681	180	180	1.12043	1327	101.333	1.31006	99	1.68007	99	99	1.26607	1327	35	0.422688	35	35	0.318529	1327	133	1.04701	133	133	0.789008	1327	89	1.04992	35	1.15236	35	35	0.868394	1327	53	0.637223	53
XM_019561187.1	24	0.682149	24	24	0.646586	1055	149	1.8662	149	149	1.76891	1055	333	2.7506	333	333	2.60721	1055	168.667	1.76632	112	1.90069	112	112	1.8016	1055	125	1.5096	125	125	1.4309	1055	136	1.07063	136	136	1.01482	1055	124.333	1.49364	5	0.164623	5	5	0.15604	1055	17	0.204392	17
XM_019597715.1	86	2.44437	86	86	1.68926	1447	199	2.49244	199	199	1.72249	1447	414	3.41967	414	414	2.36328	1447	233	2.78549	166	2.81709	166	166	1.94685	1447	135	1.63037	135	135	1.12672	1447	318	2.50339	318	318	1.73005	1447	206.333	2.31695	17	0.559717	17	17	0.386812	1447	52	0.6252	52
XM_019558678.1	539	15.3199	539	539	11.3229	1353	1550	19.4135	1550	1550	14.3485	1353	1440	11.8945	1439	1440	8.79121	1353	1176.33	15.5426	842	14.2891	842	842	10.561	1353	1443	17.4268	1443	1443	12.8801	1353	1546	12.1706	1546	1546	8.99523	1353	1277	14.6288	204	6.7166	204	204	4.96423	1353	699	8.40413	699
XM_019563456.1	9221	262.087	9221	9221	204.756	1280	17751	222.328	17751	17751	173.694	1280	33685	278.241	33683	33685	217.375	1280	20219	254.219	12946	219.699	12946	12946	171.64	1280	8114	97.9913	8114	8114	76.5557	1280	29536	232.516	29536	29536	181.653	1280	16865.3	183.402	3845	126.595	3845	3845	98.9022	1280	7505	90.2332	7505
XM_019569235.1	239	6.79306	239	239	4.95844	1370	605	7.57753	605	605	5.53104	1370	1147	9.4743	1147	1147	6.91555	1370	663.667	7.9483	294	4.9893	294	294	3.64183	1370	352	4.25104	352	352	3.10295	1370	1389	10.9346	1389	1389	7.98146	1370	678.333	6.72498	264	8.69208	264	264	6.34458	1370	454	5.45848	454
XM_019562443.1	885	25.1542	224	885	17.802	1413	2236	28.0055	690	2236	19.8199	1413	3016	24.9124	955	3016	17.6308	1413	2045.67	26.024	1083	18.379	280	1083	13.0071	1413	1773	21.4122	589	1773	15.1537	1413	3457	27.2145	1101	3457	19.2601	1413	2104.33	22.3352	375	12.3467	114	375	8.73793	1413	1302	15.6541	436
XM_019585265.1	266	7.56048	266	266	6.20729	1218	376	4.70934	376	376	3.86645	1218	745	6.15375	745	745	5.05234	1218	462.333	6.14119	326	5.53236	326	326	4.54217	1218	264	3.18828	264	264	2.61763	1218	1265	9.95844	1265	1265	8.17606	1218	618.333	6.22636	121	3.98387	121	121	3.27083	1218	291	3.49872	291
XM_019606453.1	371	10.5449	371	371	7.96441	1324	1141	14.2908	1141	1141	10.7937	1324	1555	12.8444	1555	1555	9.70122	1324	1022.33	12.56	630	10.6914	630	630	8.07505	1324	1847	22.3059	1847	1847	16.8473	1324	1014	7.9825	1014	1014	6.02908	1324	1163.67	13.6599	652	21.4668	652	652	16.2136	1324	1831	22.0143	1831
XM_019597340.1	2415	68.6412	0	2415	52.8009	1300	3319	41.5699	0	3319	31.9769	1300	6493	53.6326	2	6493	41.2559	1300	4075.67	54.6146	3114	52.8459	0	3114	40.6507	1300	1923	23.2237	0	1923	17.8644	1300	5829	45.8875	0	5829	35.2981	1300	3622	40.6524	3071	101.111	0	3071	77.7779	1300	7161	86.0973	0
XM_019585183.1	48	1.3643	48	48	1.08969	1252	239	2.99344	239	239	2.39092	1252	432	3.56835	432	432	2.85012	1252	239.667	2.64203	109	1.84978	109	109	1.47746	1252	174	2.10137	174	174	1.67841	1252	253	1.99169	253	253	1.5908	1252	178.667	1.98094	8	0.263396	8	8	0.21038	1252	40	0.480923	40
XM_019603339.1	764	21.7151	764	764	15.0277	1445	2199	27.5421	2199	2199	19.0603	1445	2899	23.9459	2899	2899	16.5716	1445	1954	24.401	1262	21.4167	1262	1262	14.8212	1445	1996	24.1053	1996	1996	16.6819	1445	2797	22.0188	2797	2797	15.2379	1445	2018.33	22.5136	380	12.5113	380	380	8.65835	1445	1126	13.538	1126
XM_019608481.1	129	3.66655	25	129	3.31215	1107	404	5.06003	66	404	4.57094	1107	694	5.73249	140	694	5.1784	1107	409	4.81969	279	4.73475	50	279	4.2771	1107	420	5.07226	70	420	4.58199	1107	722	5.68379	111	722	5.13441	1107	473.667	5.1636	46	1.51453	16	46	1.36814	1107	225	2.70519	42
XM_019606343.1	61	1.73379	61	61	0.99529	1742	144	1.80358	144	144	1.03535	1742	316	2.61018	316	316	1.49838	1742	173.667	2.04918	131	2.22313	131	131	1.27619	1742	205	2.47575	205	205	1.42121	1742	248	1.95233	248	248	1.12074	1742	194.667	2.21707	88	2.89736	86	88	1.66324	1742	166	1.99583	166
XM_019578371.1	65	1.84749	65	65	0.759969	2431	169	2.1167	169	169	0.870711	2431	531	4.3861	531	531	1.80424	2431	255	2.78343	120	2.03645	120	120	0.837701	2431	176	2.12552	176	176	0.874339	2431	374	2.94423	374	374	1.21112	2431	223.333	2.36873	54	1.77792	54	54	0.731355	2431	93	1.11815	93
XM_019570638.1	220	6.25303	32	220	4.96666	1259	739	9.25585	106	739	7.35175	1259	886	7.31842	139	886	5.81289	1259	615	7.6091	400	6.78817	43	400	5.39171	1259	475	5.73649	80	475	4.55638	1259	686	5.40039	126	686	4.28943	1259	520.333	5.97501	155	5.1033	18	155	4.05346	1259	389	4.67698	58
XM_019605087.1	79	2.24541	79	79	1.26859	1770	156	1.95387	156	156	1.10388	1770	196	1.61897	196	196	0.914675	1770	143.667	1.93942	82	1.39157	82	82	0.7862	1770	88	1.06276	88	88	0.600429	1770	101	0.795101	101	101	0.449209	1770	90.3333	1.08314	12	0.395094	12	12	0.223217	1770	31	0.372716	31
XM_019598852.1	6	0.170537	6	6	0.133755	1275	6	0.075149	6	6	0.0589404	1275	26	0.214762	26	26	0.168441	1275	12.6667	0.153483	8	0.135763	8	8	0.106481	1275	0	0	0	0	0	1275	32	0.251913	32	32	0.197579	1275	13.3333	0.129225	5	0.164623	5	5	0.129116	1275	2	0.0240462	2
XM_019566904.1	1065	30.2703	2	1065	22.4225	1350	6498	81.3864	48	6498	60.2862	1350	10475	86.5243	60	10475	64.092	1350	6012.67	66.0603	2381	40.4066	9	2381	29.9308	1350	2264	27.3419	10	2264	20.2533	1350	8597	67.678	73	8597	50.1319	1350	4414	45.1422	43	1.41575	0	43	1.04871	1350	1180	14.1872	2
XM_019563839.1	3954	112.384	3954	3954	82.6353	1360	2433	30.4729	2433	2433	22.4066	1360	9713	80.2301	9709	9713	58.9927	1360	5366.67	74.3623	4519	76.6893	4519	4519	56.3892	1360	3004	36.2787	3004	3004	26.6755	1360	10936	86.0913	10934	10936	63.3024	1360	6153	66.3531	2153	70.8865	2153	2153	52.1224	1360	7243	87.0832	7243
XM_019568922.1	570	16.201	570	570	12.3483	1312	776	9.71927	776	776	7.40798	1312	1512	12.4892	1512	1512	9.51923	1312	952.667	12.8032	807	13.6951	807	807	10.4384	1312	754	9.10592	754	754	6.94048	1312	1522	11.9816	1522	1522	9.13233	1312	1027.67	11.5942	324	10.6675	324	324	8.13075	1312	825	9.91904	825
XM_019567499.1	8	0.227383	8	8	0.479711	474	11	0.137773	11	11	0.290661	474	12	0.0991209	10	12	0.209116	474	10.3333	0.154759	7	0.118793	7	7	0.250618	474	10	0.120768	10	10	0.254785	474	25	0.196807	20	25	0.415205	474	14	0.145456	5	0.164623	2	5	0.347305	474	2	0.0240462	1
XM_019603098.1	87	2.47279	87	87	2.08674	1185	260	3.25646	260	260	2.74807	1185	321	2.65148	321	321	2.23754	1185	222.667	2.79358	133	2.25707	133	133	1.9047	1185	132	1.59414	132	132	1.34527	1185	206	1.62169	206	206	1.36852	1185	157	1.8243	20	0.658491	20	20	0.555688	1185	42	0.504969	42
XM_019599596.1	11	0.312651	4	11	0.269993	1158	31	0.38827	22	31	0.335294	1158	36	0.297363	21	36	0.25679	1158	26	0.332761	20	0.339408	8	20	0.293099	1158	17	0.205306	7	17	0.177293	1158	46	0.362125	28	46	0.312716	1158	27.6667	0.30228	6	0.197547	2	6	0.170593	1158	10	0.120231	6
XM_019604183.1	5	0.142114	5	5	0.121051	1174	47	0.588667	47	47	0.50142	1174	39	0.322143	39	39	0.274398	1174	30.3333	0.350975	23	0.39032	23	23	0.33247	1174	65	0.784993	65	65	0.668648	1174	18	0.141701	18	18	0.120699	1174	35.3333	0.439005	1	0.0329245	1	1	0.0280447	1174	2	0.0240462	2
XM_019557757.1	432	12.2787	0	432	15.4449	795	1048	13.126	0	1048	16.5107	795	2164	17.8748	0	2164	22.484	795	1214.67	14.4265	1597	27.1018	0	1597	34.0903	795	3559	42.9814	0	3559	54.0646	795	3643	28.6787	0	3643	36.0739	795	2933	32.9206	212	6.98	0	212	8.77987	795	320	3.84739	0
XM_019601223.1	9530	270.87	9530	9530	199.757	1356	20863	261.306	20863	20863	192.703	1356	26840	221.7	26840	26840	163.496	1356	19077.7	251.292	16740	284.085	16740	16740	209.502	1356	11280	136.226	11280	11280	100.462	1356	27897	219.613	27897	27897	161.957	1356	18639	213.308	1515	49.8807	1515	1515	36.7851	1356	4873	58.5885	4873
XM_019578399.1	316	8.98162	316	316	6.81976	1317	514	6.43777	514	514	4.88821	1317	964	7.96271	962	964	6.0461	1317	598	7.79403	756	12.8296	756	756	9.74156	1317	271	3.27282	271	271	2.48505	1317	1206	9.49397	1206	1206	7.20879	1317	744.333	8.53214	109	3.58877	109	109	2.72496	1317	148	1.77942	148
XM_019609193.1	259	7.36152	20	259	5.28086	1394	472	5.91172	86	472	4.24083	1394	890	7.35146	165	890	5.27365	1394	540.333	6.8749	437	7.41607	33	437	5.32	1394	331	3.99742	50	331	2.86759	1394	404	3.1804	84	404	2.28149	1394	390.667	4.86463	101	3.32538	8	101	2.38549	1394	179	2.15213	35
XM_019586660.1	69	1.96118	69	69	1.68631	1163	110	1.37773	110	110	1.18464	1163	173	1.42899	173	173	1.22871	1163	117.333	1.5893	73	1.23884	73	73	1.06521	1163	356	4.29935	356	356	3.69677	1163	195	1.5351	195	195	1.31994	1163	208	2.35776	35	1.15236	35	35	0.99085	1163	62	0.745431	62
XM_019608191.1	1971	56.0215	1953	1971	39.0393	1435	2709	33.9298	2693	2709	23.6444	1435	6260	51.7081	6169	6260	36.0335	1435	3646.67	47.2198	3141	53.3041	3125	3141	37.1457	1435	2228	26.9071	2224	2228	18.7506	1435	2416	19.0194	2402	2416	13.254	1435	2595	33.0769	523	17.2195	522	523	11.9997	1435	1031	12.3958	1029
XM_019579595.1	23	0.653726	23	23	0.493751	1324	165	2.0666	165	165	1.56087	1324	643	5.31123	643	643	4.0115	1324	277	2.67718	77	1.30672	77	77	0.986951	1324	200	2.41536	200	200	1.82429	1324	267	2.1019	267	267	1.58754	1324	181.333	1.94133	65	2.14009	65	65	1.61639	1324	123	1.47884	123
XM_019566757.1	444	12.6197	22	444	8.825	1430	1330	16.658	141	1330	11.649	1430	2172	17.9409	259	2172	12.5461	1430	1315.33	15.7396	1056	17.9208	87	1056	12.532	1430	1441	17.4027	160	1441	12.1697	1430	1709	13.4537	220	1709	9.4082	1430	1402	16.2591	455	14.9807	37	455	10.476	1430	1454	17.4816	198
XM_019568366.1	549	15.6041	64	549	12.5335	1245	897	11.2348	159	897	9.02392	1245	1115	9.20998	155	1115	7.39757	1245	853.667	12.0163	605	10.2671	75	605	8.24667	1245	823	9.93922	115	823	7.98331	1245	625	4.92018	120	625	3.95195	1245	684.333	8.3755	690	22.7179	83	690	18.2473	1245	1440	17.3132	155
XM_019567818.1	1235	35.1022	94	1235	23.8466	1472	4372	54.7586	514	4372	37.2001	1472	6798	56.152	707	6798	38.1467	1472	4135	48.6709	2158	36.6222	166	2158	24.8792	1472	5152	62.2197	532	5152	42.2688	1472	6635	52.2326	800	6635	35.4841	1472	4648.33	50.3582	569	18.7341	51	569	12.7269	1472	2351	28.2663	225
XM_019567821.1	12	0.341074	1	12	0.263378	1295	159	1.99145	6	159	1.5378	1295	271	2.23848	22	271	1.72856	1295	147.333	1.52367	40	0.678817	3	40	0.524183	1295	306	3.6955	20	306	2.85367	1295	205	1.61382	21	205	1.24619	1295	183.667	1.99605	26	0.856038	3	26	0.661033	1295	0	0	0
XM_019589079.1	1	0.0284229	1	1	0.0199319	1426	41	0.513518	41	41	0.360111	1426	99	0.817747	99	99	0.573455	1426	47	0.453229	21	0.356379	21	21	0.249915	1426	37	0.446842	37	37	0.313353	1426	31	0.244041	31	31	0.171137	1426	29.6667	0.349087	2	0.0658491	2	2	0.0461775	1426	15	0.180346	15
XM_019589143.1	3895	110.707	3895	3895	75.9829	1457	7206	90.254	7206	7206	61.9451	1457	8887	73.4073	8885	8887	50.3825	1457	6662.67	91.4561	5865	99.5315	5865	5865	68.3126	1457	5146	62.1473	5144	5146	42.6543	1457	10774	84.816	10773	10774	58.2128	1457	7261.67	82.1649	1920	63.2151	1919	1920	43.3872	1457	4053	48.7296	4053
XM_019606974.1	60	1.70537	60	60	1.25027	1364	67	0.839164	67	67	0.615223	1364	76	0.627765	76	76	0.460239	1364	67.6667	1.05743	48	0.81458	48	48	0.5972	1364	67	0.809146	67	67	0.593216	1364	97	0.763611	97	97	0.559832	1364	70.6667	0.795779	48	1.58038	48	48	1.15863	1364	67	0.805546	67
XM_019604256.1	2	0.0568457	2	2	0.0499962	1137	7	0.0876739	7	7	0.0771098	1137	20	0.165201	20	20	0.145296	1137	9.66667	0.10324	1	0.0169704	1	1	0.0149256	1137	2	0.0241536	2	2	0.0212433	1137	13	0.10234	13	13	0.0900085	1137	5.33333	0.0478212	7	0.230472	7	7	0.202702	1137	24	0.288554	24
XM_019590154.1	203	5.76984	203	203	4.45204	1296	560	7.01391	560	560	5.41197	1296	1332	11.0024	1332	1332	8.48952	1296	698.333	7.92872	706	11.9811	706	706	9.24469	1296	415	5.01188	415	415	3.86719	1296	606	4.7706	606	606	3.68102	1296	575.667	7.25453	58	1.90962	58	58	1.47347	1296	134	1.61109	134
XM_019600195.1	2940	83.5632	2940	2940	62.0826	1346	7745	97.0049	7745	7745	72.069	1346	11130	91.9346	11130	11130	68.3021	1346	7271.67	90.8342	5094	86.4473	5094	5094	64.2254	1346	7834	94.6097	7834	7834	70.2896	1346	9848	77.5262	9848	9848	57.5975	1346	7592	86.1944	1903	62.6554	1903	1903	46.5493	1346	4678	56.244	4678
XM_019560520.1	235	6.67937	235	235	6.75366	989	678	8.49184	678	678	8.58629	989	956	7.89663	956	956	7.98446	989	623	7.68928	407	6.90696	407	407	6.98378	989	629	7.59631	629	629	7.6808	989	692	5.44762	692	692	5.50821	989	576	6.6503	171	5.63009	171	171	5.69271	989	546	6.5646	546
XM_019595094.1	15	0.426343	15	15	0.542421	786	16	0.200397	16	16	0.254959	786	46	0.379963	46	46	0.483414	786	25.6667	0.335568	36	0.610935	36	36	0.777271	786	3	0.0362304	3	3	0.0460947	786	239	1.88148	239	239	2.39374	786	92.6667	0.84288	17	0.559717	17	17	0.712108	786	54	0.649246	52
XM_019597471.1	25	0.710571	25	25	0.593131	1198	86	1.07714	86	86	0.899112	1198	225	1.85852	223	225	1.55135	1198	112	1.21541	59	1.00125	59	59	0.835772	1198	101	1.21976	98	101	1.01816	1198	73	0.574677	69	73	0.479697	1198	77.6667	0.931897	1	0.0329245	1	1	0.0274829	1198	5	0.0601154	5
XM_019598362.1	5	0.142114	5	5	0.116678	1218	8	0.100199	8	8	0.0822649	1218	31	0.256062	31	31	0.210232	1218	14.6667	0.166125	10	0.169704	10	10	0.13933	1218	0	0	0	0	0	1218	136	1.07063	136	136	0.879007	1218	48.6667	0.413445	4	0.131698	4	4	0.108127	1218	28	0.336646	28
XM_019599598.1	3	0.0852686	3	3	0.204481	417	9	0.112724	9	9	0.27032	417	22	0.181722	17	22	0.435783	417	11.3333	0.126571	9	0.152734	9	9	0.366268	417	7	0.0845377	7	7	0.202728	417	18	0.141701	18	18	0.339811	417	11.3333	0.126324	3	0.0987736	3	3	0.236867	417	5	0.0601154	5
XM_019592904.1	29	0.824263	29	29	0.686886	1200	20	0.250497	20	20	0.208747	1200	281	2.32108	273	281	1.93423	1200	110	1.13195	84	1.42552	84	84	1.18793	1200	142	1.71491	142	142	1.42909	1200	157	1.23595	157	157	1.02996	1200	127.667	1.45879	1	0.0329245	1	1	0.0274371	1200	9	0.108208	9
XM_019563453.1	20	0.568457	20	20	0.408081	1393	78	0.976937	74	78	0.701319	1393	1415	11.688	1391	1415	8.39053	1393	504.333	4.41113	51	0.865492	41	51	0.621315	1393	16	0.193229	16	16	0.138714	1393	30	0.236169	30	30	0.169539	1393	32.3333	0.43163	4	0.131698	4	4	0.0945428	1393	18	0.216415	18
XM_019563457.1	9324	265.015	9324	9324	205.438	1290	31758	397.764	31758	31758	308.344	1290	30756	254.047	30756	30756	196.935	1290	23946	305.608	25074	425.516	25074	25074	329.858	1290	23807	287.513	23807	23807	222.878	1290	30559	240.569	30558	30559	186.488	1290	26480	317.866	258	8.49453	258	258	6.58491	1290	1667	20.0425	1667
XM_019570437.1	21	0.59688	21	21	0.400054	1492	52	0.651292	52	52	0.436522	1492	36	0.297363	36	36	0.199305	1492	36.3333	0.515178	32	0.543054	32	32	0.363977	1492	36	0.434765	36	36	0.291398	1492	53	0.417231	53	53	0.279645	1492	40.3333	0.465017	39	1.28406	39	39	0.860628	1492	48	0.577108	48
XM_019570500.1	190	5.40034	190	190	5.26863	1025	312	3.90775	312	312	3.81244	1025	395	3.26273	395	395	3.18315	1025	299	4.19027	125	2.1213	125	125	2.06956	1025	394	4.75826	394	394	4.64221	1025	237	1.86573	237	237	1.82023	1025	252	2.9151	87	2.86443	87	87	2.79457	1025	261	3.13802	261
XM_019571265.1	78	2.21698	78	78	1.51433	1464	202	2.53002	202	202	1.72815	1464	400	3.30403	398	400	2.25685	1464	226.667	2.68368	202	3.42803	202	202	2.34155	1464	542	6.54563	542	542	4.47106	1464	711	5.59719	711	711	3.82322	1464	485	5.19028	38	1.25113	38	38	0.854598	1464	136	1.63514	136
XM_019602401.1	34	0.966377	34	34	0.612795	1577	79	0.989462	79	79	0.627433	1577	95	0.784707	95	95	0.497595	1577	69.3333	0.913515	80	1.35763	80	80	0.860897	1577	67	0.809146	67	67	0.513092	1577	90	0.708506	90	90	0.449274	1577	79	0.958429	20	0.658491	20	20	0.417559	1577	28	0.336646	28
XM_019572916.1	3	0.0852686	3	3	0.0609497	1399	5	0.0626242	5	5	0.0447635	1399	131	1.08207	131	131	0.773459	1399	46.3333	0.409987	54	0.916403	54	54	0.655041	1399	32	0.386458	32	32	0.276239	1399	31	0.244041	31	31	0.174439	1399	39	0.515634	7	0.230472	7	7	0.16474	1399	4	0.0480923	4
XM_019575987.1	521	14.8083	521	521	12.0295	1231	241	3.01849	241	241	2.45206	1231	576	4.7578	576	576	3.86499	1231	446	7.5282	291	4.93839	291	291	4.01169	1231	156	1.88398	156	156	1.53045	1231	691	5.43975	691	691	4.41897	1231	379.333	4.08737	105	3.45708	105	105	2.80835	1231	437	5.25409	437
XM_019577313.1	408	11.5965	244	408	9.03156	1284	721	9.03041	503	721	7.03303	1284	1194	9.86253	855	1194	7.68109	1284	774.333	10.1632	492	8.34945	269	492	6.50269	1284	350	4.22688	242	350	3.29197	1284	1297	10.2104	914	1297	7.95199	1284	713	7.59556	425	13.9929	259	425	10.8979	1284	695	8.35604	467
XM_019577317.1	2	0.0568457	1	2	0.0795045	715	39	0.488469	13	39	0.683173	715	60	0.495604	28	60	0.693153	715	33.6667	0.346973	15	0.254556	3	15	0.356023	715	8	0.0966145	4	8	0.135125	715	55	0.432976	25	55	0.60556	715	26	0.261382	15	0.493868	3	15	0.690724	715	25	0.300577	9
XM_019580064.1	420	11.9376	341	420	8.1153	1471	1121	14.0403	1002	1121	9.54476	1471	1794	14.8186	1595	1794	10.0738	1471	1111.67	13.5988	525	8.90947	449	525	6.05675	1471	583	7.04078	536	583	4.78639	1471	965	7.59675	854	965	5.16435	1471	691	7.849	184	6.05811	155	184	4.11836	1471	532	6.39628	480
XM_019583157.1	186	5.28665	186	186	3.77618	1400	256	3.20636	256	256	2.29026	1400	474	3.91527	474	474	2.79662	1400	305.333	4.13609	272	4.61596	272	272	3.29711	1400	318	3.84043	318	318	2.74316	1400	556	4.37699	556	556	3.12642	1400	382	4.27779	92	3.02906	92	92	2.16361	1400	223	2.68115	223
XM_019584665.1	77	2.18856	77	77	1.72736	1267	222	2.78051	222	222	2.19456	1267	266	2.19718	266	266	1.73416	1267	188.333	2.38875	120	2.03645	120	120	1.6073	1267	137	1.65452	137	137	1.30586	1267	247	1.94445	245	247	1.53469	1267	168	1.87848	19	0.625566	19	19	0.493738	1267	20	0.240462	20
XM_019586935.1	112	3.18336	112	112	2.55692	1245	285	3.56958	285	285	2.86713	1245	277	2.28804	277	277	1.83778	1245	224.667	3.01366	216	3.66561	216	216	2.94427	1245	294	3.55058	294	294	2.85187	1245	290	2.28296	290	290	1.8337	1245	266.667	3.16639	48	1.58038	48	48	1.26938	1245	52	0.6252	52
[truncated: 32 more columns]
