# Supplementary material for: Identification and Potential Participation of Lipases in Autophagic Body Degradation in Embryonic Axes of Lupin (Lupinus spp.) Germinating Seeds
Source: Int J Mol Sci. 2023 Dec 20;25(1):90. doi: 10.3390/ijms25010090 (PMC10779169; doi:10.3390/ijms25010090)
Supplement: Supplementary file 1 [file ijms-25-00090-s001.zip › Table S3.xlsx]

## Sheet: White lupin (A)
	Table S3. Transcriptomics data related to lipases identified in white lupin (A) and Andean lupin (B) embryonic axes whose vacuolar localization probability is above the threshold value (Table 1, The DeepLoc 2.0 software). The axes were isolated from imbibed seeds and cultured in vitro for 96 h on a medium with (+S) and without (-S) 60 mM sucrose. Culture media were also enriched with 35 mM aspara…
	+S																				+S+Asn																				-S
	Sequencing 1						Sequencing 2						Sequencing 3						Means	Normalized means	Sequencing 1						Sequencing 2						Sequencing 3						Means	Normalized means	Sequencing 1						Sequencing 2
Feature ID	group 5 - 180518_SNK268_B_L005_APBZ-1-5_R1 trimmed (GE)-1 - Expression values	group 5 - 180518_SNK268_B_L005_APBZ-1-5_R1 trimmed (GE)-1 - Normalized expression values	group 5 - 180518_SNK268_B_L005_APBZ-1-5_R1 trimmed (GE)-1 - Unique gene reads	group 5 - 180518_SNK268_B_L005_APBZ-1-5_R1 trimmed (GE)-1 - Total gene reads	group 5 - 180518_SNK268_B_L005_APBZ-1-5_R1 trimmed (GE)-1 - RPKM	group 5 - 180518_SNK268_B_L005_APBZ-1-5_R1 trimmed (GE)-1 - Chromosome region end	group 5 - 190517_SNK268_A_L001_APBZ-2-5 (GE) - Expression values	group 5 - 190517_SNK268_A_L001_APBZ-2-5 (GE) - Normalized expression values	group 5 - 190517_SNK268_A_L001_APBZ-2-5 (GE) - Unique gene reads	group 5 - 190517_SNK268_A_L001_APBZ-2-5 (GE) - Total gene reads	group 5 - 190517_SNK268_A_L001_APBZ-2-5 (GE) - RPKM	group 5 - 190517_SNK268_A_L001_APBZ-2-5 (GE) - Chromosome region end	group 5 - 210217_A00902_B_L002_APBZ-3-5 (GE) - Expression values	group 5 - 210217_A00902_B_L002_APBZ-3-5 (GE) - Normalized expression values	group 5 - 210217_A00902_B_L002_APBZ-3-5 (GE) - Unique gene reads	group 5 - 210217_A00902_B_L002_APBZ-3-5 (GE) - Total gene reads	group 5 - 210217_A00902_B_L002_APBZ-3-5 (GE) - RPKM	group 5 - 210217_A00902_B_L002_APBZ-3-5 (GE) - Chromosome region end	group 5 - Means	group 5 - Normalized means	group 6 - 180518_SNK268_B_L005_APBZ-1-6_R1 trimmed (GE)-1 - Expression values	group 6 - 180518_SNK268_B_L005_APBZ-1-6_R1 trimmed (GE)-1 - Normalized expression values	group 6 - 180518_SNK268_B_L005_APBZ-1-6_R1 trimmed (GE)-1 - Unique gene reads	group 6 - 180518_SNK268_B_L005_APBZ-1-6_R1 trimmed (GE)-1 - Total gene reads	group 6 - 180518_SNK268_B_L005_APBZ-1-6_R1 trimmed (GE)-1 - RPKM	group 6 - 180518_SNK268_B_L005_APBZ-1-6_R1 trimmed (GE)-1 - Chromosome region end	group 6 - 190517_SNK268_A_L001_APBZ-2-6 (GE) - Expression values	group 6 - 190517_SNK268_A_L001_APBZ-2-6 (GE) - Normalized expression values	group 6 - 190517_SNK268_A_L001_APBZ-2-6 (GE) - Unique gene reads	group 6 - 190517_SNK268_A_L001_APBZ-2-6 (GE) - Total gene reads	group 6 - 190517_SNK268_A_L001_APBZ-2-6 (GE) - RPKM	group 6 - 190517_SNK268_A_L001_APBZ-2-6 (GE) - Chromosome region end	group 6 - 210217_A00902_B_L002_APBZ-3-6 (GE) - Expression values	group 6 - 210217_A00902_B_L002_APBZ-3-6 (GE) - Normalized expression values	group 6 - 210217_A00902_B_L002_APBZ-3-6 (GE) - Unique gene reads	group 6 - 210217_A00902_B_L002_APBZ-3-6 (GE) - Total gene reads	group 6 - 210217_A00902_B_L002_APBZ-3-6 (GE) - RPKM	group 6 - 210217_A00902_B_L002_APBZ-3-6 (GE) - Chromosome region end	group 6 - Means	group 6 - Normalized means	group 7 - 180518_SNK268_B_L005_APBZ-1-7_R1 trimmed (GE)-1 - Expression values	group 7 - 180518_SNK268_B_L005_APBZ-1-7_R1 trimmed (GE)-1 - Normalized expression values	group 7 - 180518_SNK268_B_L005_APBZ-1-7_R1 trimmed (GE)-1 - Unique gene reads	group 7 - 180518_SNK268_B_L005_APBZ-1-7_R1 trimmed (GE)-1 - Total gene reads	group 7 - 180518_SNK268_B_L005_APBZ-1-7_R1 trimmed (GE)-1 - RPKM	group 7 - 180518_SNK268_B_L005_APBZ-1-7_R1 trimmed (GE)-1 - Chromosome region end	group 7 - 190517_SNK268_A_L001_APBZ-2-7 (GE) - Expression values	group 7 - 190517_SNK268_A_L001_APBZ-2-7 (GE) - Normalized expression values	group 7 - 190517_SNK268_A_L001_APBZ-2-7 (GE) - Unique gene reads
XM_019564578.1	571	13.7415	570	571	9.51624	1444	1550	18.0785	1550	1550	12.5198	1444	1946	14.2981	1946	1946	9.90173	1444	1355.67	15.3727	1041	14.9911	1041	1041	10.3817	1444	1063	14.8214	1063	1063	10.2642	1444	1614	12.466	1614	1614	8.63298	1444	1239.33	14.0929	265	19.0669	265	265	13.2042	1444	1837	22.3124	1837
XM_019560124.1	571	13.7415	571	571	7.90193	1739	1256	14.6495	1256	1256	8.42407	1739	1521	11.1754	1521	1521	6.42636	1739	1116	13.1888	915	13.1766	915	915	7.57714	1739	859	11.9771	859	859	6.88733	1739	1458	11.2611	1458	1458	6.47563	1739	1077.33	12.1383	201	14.4621	201	201	8.31632	1739	1170	14.2109	1170
XM_019578425.1	121	2.91194	121	121	1.97687	1473	216	2.51933	216	216	1.71034	1473	452	3.32104	452	452	2.25461	1473	263	2.91744	144	2.0737	144	144	1.40781	1473	168	2.34243	168	168	1.59024	1473	201	1.55246	201	201	1.05394	1473	171	1.98953	24	1.72681	24	24	1.17231	1473	105	1.27534	105
XM_019570213.1	1266	30.467	188	1266	21.2907	1431	3289	38.3615	592	3289	26.8075	1431	4833	35.5101	901	4833	24.8149	1431	3129.33	34.7796	2147	30.9183	326	2147	21.6061	1431	2288	31.9017	401	2288	22.2933	1431	4212	32.5321	849	4212	22.7339	1431	2882.33	31.784	1273	91.5931	180	1273	64.0064	1431	7058	85.7272	1075
XM_019580024.1	382	9.19306	382	382	6.3885	1439	795	9.27254	795	795	6.44374	1439	1308	9.61044	1308	1308	6.67855	1439	828.333	9.35868	621	8.94284	620	621	6.21462	1439	686	9.56492	686	686	6.64692	1439	1358	10.4888	1358	1358	7.28892	1439	888.333	9.66551	101	7.26701	101	101	5.05004	1439	835	10.142	835
XM_019585936.1	2189	52.6796	2189	2189	34.818	1513	4753	55.437	4753	4753	36.6404	1513	6941	50.9985	6941	6941	33.7069	1513	4627.67	53.0384	3858	55.5579	3858	3858	36.7204	1513	3248	45.287	3248	3248	29.9319	1513	6316	48.7828	6316	6316	32.2424	1513	4474	49.8759	735	52.8837	735	735	34.9529	1513	5031	61.1071	5031
XM_019578399.1	124	2.98413	124	124	2.26586	1317	424	4.94536	424	424	3.75502	1317	654	4.80522	652	654	3.64861	1317	400.667	4.2449	174	2.50572	173	174	1.9026	1317	269	3.75067	267	269	2.84789	1317	385	2.97362	385	385	2.25787	1317	276	3.07667	22	1.58291	22	22	1.20191	1317	54	0.65589	54
XM_019583143.1	1571	37.807	1571	1571	25.2721	1496	2063	24.062	2063	2063	16.0842	1496	3963	29.1179	3963	3963	19.4638	1496	2532.33	30.329	3018	43.4613	3018	3018	29.0517	1496	1770	24.6792	1770	1770	16.4968	1496	3959	30.578	3959	3959	20.4399	1496	2915.67	32.9062	492	35.3997	492	492	23.6629	1496	1967	23.8914	1967
XM_019568565.1	894	21.5146	893	894	12.678	1697	2255	26.3014	2247	2255	15.4987	1697	2510	18.442	2508	2510	10.8674	1697	1886.33	22.086	1611	23.1995	1608	1611	13.6709	1697	1391	19.3948	1387	1391	11.4288	1697	2149	16.5982	2143	2149	9.7809	1697	1717	19.7308	343	24.6791	339	343	14.5428	1697	1983	24.0857	1981
XM_019568345.1	135	3.24886	27	135	2.0369	1595	212	2.47268	28	212	1.55027	1595	244	1.79277	39	244	1.124	1595	197	2.50477	170	2.44812	18	170	1.53487	1595	266	3.70885	57	266	2.3253	1595	292	2.25531	69	292	1.41399	1595	242.667	2.80409	8	0.575605	2	8	0.360881	1595	450	5.46575	64
XM_019603339.1	3316	79.8015	3316	3316	55.226	1445	9030	105.322	9030	9030	72.8873	1445	11626	85.4212	11624	11626	59.115	1445	7990.67	90.1816	5648	81.3352	5648	5648	56.2873	1445	5465	76.1987	5465	5465	52.7326	1445	11603	89.6179	11602	11603	62.0193	1445	7572	82.3839	545	39.2131	545	545	27.1371	1445	4484	54.4631	4484
XM_019566645.1	998	24.0175	998	998	15.5352	1546	2254	26.2897	2248	2254	17.005	1546	2883	21.1826	2877	2883	13.7016	1546	2045	23.8299	1641	23.6316	1635	1641	15.2856	1546	1765	24.6094	1761	1765	15.9181	1546	3328	25.7044	3316	3328	16.6264	1546	2244.67	24.6485	582	41.8753	579	582	27.0862	1546	3267	39.6813	3257
XM_019575987.1	1245	29.9617	1245	1245	24.3393	1231	534	6.22835	534	534	5.05959	1231	3514	25.8189	3514	3514	20.9739	1231	1764.33	20.6696	884	12.7302	884	884	10.3414	1231	716	9.98321	716	716	8.10984	1231	2442	18.8612	2442	2442	15.3219	1231	1347.33	13.8582	597	42.9545	597	597	34.894	1231	2125	25.8105	2125
XM_019593926.1	267	6.42551	267	267	4.84214	1327	1682	19.6181	1680	1682	14.7838	1327	1441	10.5876	1441	1441	7.97863	1327	1130	12.2104	853	12.2838	853	853	9.25682	1327	1200	16.7316	1200	1200	12.6086	1327	2255	17.4169	2255	2255	13.125	1327	1436	15.4774	172	12.3755	172	172	9.32593	1327	1156	14.0409	1156
XM_019590154.1	25	0.60164	25	25	0.464228	1296	225	2.62431	225	225	2.02493	1296	372	2.73324	372	372	2.10898	1296	207.333	1.9864	58	0.835241	58	58	0.644476	1296	106	1.47796	106	106	1.1404	1296	59	0.455697	59	59	0.351618	1296	74.3333	0.922966	2	0.143901	2	2	0.111035	1296	29	0.352237	29
XM_019585265.1	714	17.1828	714	714	14.1074	1218	1449	16.9005	1449	1449	13.8756	1218	3278	24.0849	3278	3278	19.7741	1218	1813.67	19.3894	987	14.2135	987	987	11.6695	1218	1369	19.088	1369	1369	15.6716	1218	1811	13.9876	1811	1811	11.4841	1218	1389	15.763	65	4.67679	65	65	3.83973	1218	555	6.74109	555
XM_019558678.1	756	18.1936	756	756	13.4468	1353	1964	22.9073	1964	1964	16.9307	1353	2531	18.5963	2531	2531	13.7445	1353	1750.33	19.8991	987	14.2135	987	987	10.5052	1353	1299	18.112	1299	1299	13.3865	1353	3204	24.7467	3204	3204	18.2902	1353	1830	19.0241	118	8.49017	118	118	6.27507	1353	934	11.3445	934
XM_019603544.1	835	20.0948	835	835	14.6892	1368	1545	18.0202	1545	1545	13.1727	1368	2137	15.7015	2137	2137	11.4777	1368	1505.67	17.9388	1649	23.7468	1649	1649	17.3587	1368	1390	19.3808	1390	1390	14.1673	1368	2053	15.8567	2053	2053	11.5912	1368	1697.33	19.6614	224	16.1169	224	224	11.7814	1368	951	11.5509	951
XM_019573752.1	6306	151.758	6304	6306	126.045	1204	15282	178.243	15280	15282	148.042	1204	21355	156.904	21353	21355	130.319	1204	14314.3	162.302	10964	157.889	10964	10964	131.137	1204	10038	139.96	10038	10038	116.246	1204	18243	140.903	18243	18243	117.029	1204	13081.7	146.251	1519	109.293	1519	1519	90.7749	1204	11206	136.109	11206
XM_019590739.1	68	1.63646	3	68	0.686723	2383	114	1.32965	6	114	0.557972	2383	197	1.44744	26	197	0.607404	2383	126.333	1.47118	227	3.26896	12	227	1.37178	2383	167	2.32849	10	167	0.977124	2383	298	2.30166	22	298	0.965865	2383	230.667	2.63303	78	5.61215	5	78	2.35508	2383	421	5.11351	34
XM_019580064.1	706	16.9903	599	706	11.5502	1471	801	9.34253	729	801	6.35114	1471	1750	12.858	1595	1750	8.74099	1471	1085.67	13.0636	906	13.047	739	906	8.86951	1471	698	9.73223	636	698	6.61607	1471	1460	11.2766	1307	1460	7.66592	1471	1021.33	11.3519	112	8.05847	86	112	5.47823	1471	599	7.27552	549
XM_019597714.1	1502	36.1465	1502	1502	26.2884	1375	2025	23.6187	2023	2025	17.1773	1375	5705	41.9171	5705	5705	30.4851	1375	3077.33	33.8941	1892	27.2461	1891	1892	19.8154	1375	1771	24.6931	1771	1771	17.9586	1375	4635	35.7993	4635	4635	26.0358	1375	2766	29.2462	437	31.4424	436	437	22.8672	1375	2094	25.4339	2094
XM_019577313.1	136	3.27292	89	136	2.549	1284	112	1.30632	74	112	1.01738	1284	152	1.11681	105	152	0.869789	1284	133.333	1.89868	132	1.90089	82	132	1.48045	1284	130	1.81259	100	130	1.41168	1284	198	1.52929	142	198	1.19103	1284	153.333	1.74759	42	3.02193	18	42	2.35353	1284	316	3.83817	200
XM_019584670.1	904	21.7553	139	904	16.7606	1298	1646	19.1983	420	1646	14.7906	1298	2572	18.8976	545	2572	14.559	1298	1707.33	19.9504	1152	16.5896	172	1152	12.7809	1298	1464	20.4126	379	1464	15.7262	1298	2414	18.645	529	2414	14.3644	1298	1676.67	18.5491	86	6.18775	24	86	4.76714	1298	490	5.95159	108
XM_019606974.1	171	4.11522	169	171	3.01702	1364	475	5.5402	475	475	4.06173	1364	1308	9.61044	1307	1308	7.04577	1364	651.333	6.42195	249	3.58578	249	249	2.62887	1364	349	4.86612	349	349	3.56753	1364	365	2.81914	365	365	2.06682	1364	321	3.75701	36	2.59022	36	36	1.89899	1364	297	3.60739	297
XM_019560336.1	633	15.2335	633	633	9.84078	1548	1078	12.5733	1078	1078	8.12231	1548	1633	11.9983	1633	1633	7.75087	1548	1114.67	13.2684	1020	14.6887	1020	1020	9.48884	1548	836	11.6564	836	836	7.52996	1548	1447	11.1762	1447	1447	7.21974	1548	1101	12.5071	204	14.6779	204	204	9.48187	1548	830	10.0813	830
XM_019603098.1	75	1.80492	75	75	1.52314	1185	217	2.531	217	217	2.13586	1185	394	2.89489	394	394	2.44294	1185	228.667	2.41027	90	1.29606	90	90	1.09372	1185	100	1.3943	100	100	1.17663	1185	178	1.37482	178	178	1.16018	1185	122.667	1.35506	17	1.22316	17	17	1.0322	1185	62	0.753059	62
XM_019568357.1	1997	48.059	395	1997	37.7822	1272	3423	39.9244	817	3423	31.3871	1272	6648	48.8457	1365	6648	38.4007	1272	4022.67	45.6097	2653	38.2051	485	2653	30.0354	1272	3645	50.8223	1001	3645	39.9547	1272	7047	54.4288	1614	7047	42.7899	1272	4448.33	47.8187	325	23.384	49	325	18.3836	1272	1670	20.284	373
XM_019598852.1	29	0.697902	29	29	0.547374	1275	178	2.07612	178	178	1.62833	1275	219	1.60909	219	219	1.26203	1275	142	1.46104	147	2.1169	147	147	1.66032	1275	189	2.63523	189	189	2.06685	1275	287	2.2167	287	287	1.73859	1275	207.667	2.32294	11	0.791457	11	11	0.62075	1275	123	1.49397	122
XM_019605087.1	58	1.3958	58	58	0.78859	1770	177	2.06445	177	177	1.16636	1770	152	1.11681	152	152	0.630966	1770	129	1.52569	84	1.20966	84	84	0.683423	1770	74	1.03178	74	74	0.582929	1770	155	1.19717	155	155	0.676367	1770	104.333	1.1462	13	0.935358	13	13	0.528451	1770	66	0.801643	66
XM_019581118.1	881	21.2018	868	881	8.04317	2636	2248	26.2197	2244	2248	9.94678	2636	2440	17.9277	2420	2440	6.80111	2636	1856.33	21.7831	1983	28.5566	1968	1983	10.8333	2636	1682	23.4522	1682	1682	8.89688	2636	2788	21.5336	2778	2788	8.16905	2636	2151	24.5141	539	38.7814	527	539	14.7122	2636	2978	36.1711	2968
[truncated: 33 more columns]

## Sheet: Andean lupin (B)
	Table S3. Transcriptomics data related to lipases identified in white lupin (A) and Andean lupin (B) embryonic axes whose vacuolar localization probability is above the threshold value (Table 1, The DeepLoc 2.0 software). The axes were isolated from imbibed seeds and cultured in vitro for 96 h on a medium with (+S) and without (-S) 60 mM sucrose. Culture media were also enriched with 35 mM aspara…
	+S																				+S+Asn																				-S
	Sequencing 1						Sequencing 2						Sequencing 3						Means	Normalized means	Sequencing 1						Sequencing 2						Sequencing 3						Means	Normalized means	Sequencing 1						Sequencing 2
Feature ID	group 5 - 180518_SNK268_B_L005_APBZ-1-5_R1 trimmed (GE)-1 - Expression values	group 5 - 180518_SNK268_B_L005_APBZ-1-5_R1 trimmed (GE)-1 - Normalized expression values	group 5 - 180518_SNK268_B_L005_APBZ-1-5_R1 trimmed (GE)-1 - Unique gene reads	group 5 - 180518_SNK268_B_L005_APBZ-1-5_R1 trimmed (GE)-1 - Total gene reads	group 5 - 180518_SNK268_B_L005_APBZ-1-5_R1 trimmed (GE)-1 - RPKM	group 5 - 180518_SNK268_B_L005_APBZ-1-5_R1 trimmed (GE)-1 - Chromosome region end	group 5 - 190517_SNK268_A_L001_APBZ-2-5 (GE) - Expression values	group 5 - 190517_SNK268_A_L001_APBZ-2-5 (GE) - Normalized expression values	group 5 - 190517_SNK268_A_L001_APBZ-2-5 (GE) - Unique gene reads	group 5 - 190517_SNK268_A_L001_APBZ-2-5 (GE) - Total gene reads	group 5 - 190517_SNK268_A_L001_APBZ-2-5 (GE) - RPKM	group 5 - 190517_SNK268_A_L001_APBZ-2-5 (GE) - Chromosome region end	group 5 - 210217_A00902_B_L002_APBZ-3-5 (GE) - Expression values	group 5 - 210217_A00902_B_L002_APBZ-3-5 (GE) - Normalized expression values	group 5 - 210217_A00902_B_L002_APBZ-3-5 (GE) - Unique gene reads	group 5 - 210217_A00902_B_L002_APBZ-3-5 (GE) - Total gene reads	group 5 - 210217_A00902_B_L002_APBZ-3-5 (GE) - RPKM	group 5 - 210217_A00902_B_L002_APBZ-3-5 (GE) - Chromosome region end	group 5 - Means	group 5 - Normalized means	group 6 - 180518_SNK268_B_L005_APBZ-1-6_R1 trimmed (GE)-1 - Expression values	group 6 - 180518_SNK268_B_L005_APBZ-1-6_R1 trimmed (GE)-1 - Normalized expression values	group 6 - 180518_SNK268_B_L005_APBZ-1-6_R1 trimmed (GE)-1 - Unique gene reads	group 6 - 180518_SNK268_B_L005_APBZ-1-6_R1 trimmed (GE)-1 - Total gene reads	group 6 - 180518_SNK268_B_L005_APBZ-1-6_R1 trimmed (GE)-1 - RPKM	group 6 - 180518_SNK268_B_L005_APBZ-1-6_R1 trimmed (GE)-1 - Chromosome region end	group 6 - 190517_SNK268_A_L001_APBZ-2-6 (GE) - Expression values	group 6 - 190517_SNK268_A_L001_APBZ-2-6 (GE) - Normalized expression values	group 6 - 190517_SNK268_A_L001_APBZ-2-6 (GE) - Unique gene reads	group 6 - 190517_SNK268_A_L001_APBZ-2-6 (GE) - Total gene reads	group 6 - 190517_SNK268_A_L001_APBZ-2-6 (GE) - RPKM	group 6 - 190517_SNK268_A_L001_APBZ-2-6 (GE) - Chromosome region end	group 6 - 210217_A00902_B_L002_APBZ-3-6 (GE) - Expression values	group 6 - 210217_A00902_B_L002_APBZ-3-6 (GE) - Normalized expression values	group 6 - 210217_A00902_B_L002_APBZ-3-6 (GE) - Unique gene reads	group 6 - 210217_A00902_B_L002_APBZ-3-6 (GE) - Total gene reads	group 6 - 210217_A00902_B_L002_APBZ-3-6 (GE) - RPKM	group 6 - 210217_A00902_B_L002_APBZ-3-6 (GE) - Chromosome region end	group 6 - Means	group 6 - Normalized means	group 7 - 180518_SNK268_B_L005_APBZ-1-7_R1 trimmed (GE)-1 - Expression values	group 7 - 180518_SNK268_B_L005_APBZ-1-7_R1 trimmed (GE)-1 - Normalized expression values	group 7 - 180518_SNK268_B_L005_APBZ-1-7_R1 trimmed (GE)-1 - Unique gene reads	group 7 - 180518_SNK268_B_L005_APBZ-1-7_R1 trimmed (GE)-1 - Total gene reads	group 7 - 180518_SNK268_B_L005_APBZ-1-7_R1 trimmed (GE)-1 - RPKM	group 7 - 180518_SNK268_B_L005_APBZ-1-7_R1 trimmed (GE)-1 - Chromosome region end	group 7 - 190517_SNK268_A_L001_APBZ-2-7 (GE) - Expression values	group 7 - 190517_SNK268_A_L001_APBZ-2-7 (GE) - Normalized expression values	group 7 - 190517_SNK268_A_L001_APBZ-2-7 (GE) - Unique gene reads
XM_019564578.1	1783	50.678	1746	1783	35.0955	1444	4243	53.1429	4232	4243	36.8026	1444	6919	57.1514	6886	6919	39.5786	1444	4315	53.6574	2144	36.3846	2101	2144	25.1971	1444	3732	45.0707	3718	3732	31.2124	1444	5529	43.5259	5506	5529	30.1426	1444	3801.67	41.6604	2855	93.9995	2779	2855	65.0966	1444	9719	116.852	9709
XM_019560124.1	442	12.5629	442	442	7.22421	1739	981	12.2869	981	981	7.06548	1739	1649	13.6209	1649	1649	7.83258	1739	1024	12.8235	791	13.4236	791	791	7.71915	1739	1121	13.5381	1121	1121	7.78499	1739	1366	10.7535	1366	1366	6.18375	1739	1092.67	12.5717	541	17.8122	541	541	10.2428	1739	1300	15.63	1300
XM_019578425.1	281	7.98682	281	281	5.42215	1473	294	3.6823	294	294	2.49987	1473	972	8.02879	972	972	5.45064	1473	515.667	6.56597	333	5.65115	333	333	3.83649	1473	302	3.6472	302	302	2.47603	1473	883	6.95123	883	883	4.71909	1473	506	5.41652	322	10.6017	322	322	7.19735	1473	1206	14.4998	1206
XM_019570213.1	386	10.9712	39	386	7.66682	1431	1648	20.6409	110	1648	14.4241	1431	2846	23.5082	188	2846	16.4278	1431	1626.67	18.3734	740	12.5581	54	740	8.77576	1431	1753	21.1707	106	1753	14.7943	1431	2141	16.8546	146	2141	11.7782	1431	1544.67	16.8611	545	17.9439	61	545	12.5394	1431	3730	44.8461	188
XM_019604187.1	107	3.04125	0	107	1.94081	1567	132	1.65328	0	132	1.05506	1567	255	2.10632	3	255	1.34417	1567	164.667	2.26695	128	2.17221	0	128	1.38622	1567	119	1.43714	0	119	0.917129	1567	268	2.10977	14	268	1.34638	1567	171.667	1.90638	125	4.11557	0	125	2.6264	1567	340	4.08785	0
XM_019580024.1	806	22.9088	762	806	15.92	1439	1561	19.5513	1541	1561	13.5867	1439	2453	20.262	2430	2453	14.0806	1439	1606.67	20.9074	1188	20.1609	1122	1188	14.0103	1439	1438	17.3665	1433	1438	12.0684	1439	2515	19.7988	2491	2515	13.7587	1439	1713.67	19.1087	869	28.6114	820	869	19.8828	1439	2888	34.7227	2865
XM_019585936.1	4248	120.74	4248	4248	79.8019	1513	7979	99.9357	7979	7979	66.0513	1513	14529	120.011	14529	14529	79.3196	1513	8918.67	113.562	6912	117.3	6912	6912	77.5278	1513	9580	115.696	9580	9580	76.4679	1513	13290	104.623	13290	13290	69.1491	1513	9927.33	112.539	4915	161.824	4915	4915	106.956	1513	12785	153.715	12785
XM_019604183.1	5	0.142114	5	5	0.121051	1174	47	0.588667	47	47	0.50142	1174	39	0.322143	39	39	0.274398	1174	30.3333	0.350975	23	0.39032	23	23	0.33247	1174	65	0.784993	65	65	0.668648	1174	18	0.141701	18	18	0.120699	1174	35.3333	0.439005	1	0.0329245	1	1	0.0280447	1174	2	0.0240462	2
XM_019565778.1	59	1.67695	59	59	1.15413	1453	324	4.05805	324	324	2.79287	1453	218	1.8007	218	218	1.2393	1453	200.333	2.5119	130	2.20615	130	130	1.51834	1453	215	2.59651	215	215	1.787	1453	517	4.06997	517	517	2.80108	1453	287.333	2.95755	77	2.53519	77	77	1.7448	1453	249	2.99375	249
XM_019578399.1	316	8.98162	316	316	6.81976	1317	514	6.43777	514	514	4.88821	1317	964	7.96271	962	964	6.0461	1317	598	7.79403	756	12.8296	756	756	9.74156	1317	271	3.27282	271	271	2.48505	1317	1206	9.49397	1206	1206	7.20879	1317	744.333	8.53214	109	3.58877	109	109	2.72496	1317	148	1.77942	148
XM_019583143.1	2271	64.5483	2271	2271	43.1473	1496	3702	46.3669	3702	3702	30.9939	1496	7150	59.0595	7148	7150	39.4783	1496	4374.33	56.6583	3341	56.6982	3341	3341	37.8999	1496	1779	21.4846	1778	1779	14.3614	1496	5736	45.1554	5735	5736	30.1841	1496	3618.67	41.1127	1462	48.1357	1462	1462	32.1762	1496	2361	28.3865	2358
XM_019568565.1	261	7.41837	261	261	4.37146	1697	719	9.00536	719	719	5.30663	1697	1229	10.1516	1229	1229	5.9821	1697	736.333	8.85845	509	8.63795	502	509	5.09013	1697	683	8.24846	682	683	4.86061	1697	688	5.41613	681	688	3.19159	1697	626.667	7.43418	279	9.18594	279	279	5.41305	1697	722	8.68067	722
XM_019603339.1	764	21.7151	764	764	15.0277	1445	2199	27.5421	2199	2199	19.0603	1445	2899	23.9459	2899	2899	16.5716	1445	1954	24.401	1262	21.4167	1262	1262	14.8212	1445	1996	24.1053	1996	1996	16.6819	1445	2797	22.0188	2797	2797	15.2379	1445	2018.33	22.5136	380	12.5113	380	380	8.65835	1445	1126	13.538	1126
XM_019566645.1	1210	34.3917	1196	1210	22.2456	1546	1786	22.3694	1780	1786	14.4692	1546	3803	31.4131	3795	3803	20.3189	1546	2266.33	29.3914	1666	28.2727	1639	1666	18.2877	1546	1941	23.4411	1939	1941	15.1624	1546	2667	20.9954	2659	2667	13.5805	1546	2091.33	24.2364	1325	43.625	1321	1325	28.218	1546	3153	37.9088	3150
XM_019575987.1	521	14.8083	521	521	12.0295	1231	241	3.01849	241	241	2.45206	1231	576	4.7578	576	576	3.86499	1231	446	7.5282	291	4.93839	291	291	4.01169	1231	156	1.88398	156	156	1.53045	1231	691	5.43975	691	691	4.41897	1231	379.333	4.08737	105	3.45708	105	105	2.80835	1231	437	5.25409	437
XM_019593926.1	56	1.59168	56	56	1.19946	1327	68	0.851689	68	68	0.641815	1327	180	1.48681	180	180	1.12043	1327	101.333	1.31006	99	1.68007	99	99	1.26607	1327	35	0.422688	35	35	0.318529	1327	133	1.04701	133	133	0.789008	1327	89	1.04992	35	1.15236	35	35	0.868394	1327	53	0.637223	53
XM_019590154.1	203	5.76984	203	203	4.45204	1296	560	7.01391	560	560	5.41197	1296	1332	11.0024	1332	1332	8.48952	1296	698.333	7.92872	706	11.9811	706	706	9.24469	1296	415	5.01188	415	415	3.86719	1296	606	4.7706	606	606	3.68102	1296	575.667	7.25453	58	1.90962	58	58	1.47347	1296	134	1.61109	134
XM_019602401.1	34	0.966377	34	34	0.612795	1577	79	0.989462	79	79	0.627433	1577	95	0.784707	95	95	0.497595	1577	69.3333	0.913515	80	1.35763	80	80	0.860897	1577	67	0.809146	67	67	0.513092	1577	90	0.708506	90	90	0.449274	1577	79	0.958429	20	0.658491	20	20	0.417559	1577	28	0.336646	28
XM_019585265.1	266	7.56048	266	266	6.20729	1218	376	4.70934	376	376	3.86645	1218	745	6.15375	745	745	5.05234	1218	462.333	6.14119	326	5.53236	326	326	4.54217	1218	264	3.18828	264	264	2.61763	1218	1265	9.95844	1265	1265	8.17606	1218	618.333	6.22636	121	3.98387	121	121	3.27083	1218	291	3.49872	291
XM_019558678.1	539	15.3199	539	539	11.3229	1353	1550	19.4135	1550	1550	14.3485	1353	1440	11.8945	1439	1440	8.79121	1353	1176.33	15.5426	842	14.2891	842	842	10.561	1353	1443	17.4268	1443	1443	12.8801	1353	1546	12.1706	1546	1546	8.99523	1353	1277	14.6288	204	6.7166	204	204	4.96423	1353	699	8.40413	699
XM_019574768.1	13	0.369497	13	13	0.398165	928	24	0.300596	24	24	0.323918	928	28	0.231282	28	28	0.249226	928	21.6667	0.300458	11	0.186675	11	11	0.201158	928	18	0.217383	18	18	0.234249	928	18	0.141701	18	18	0.152695	928	15.6667	0.181919	3	0.0987736	3	3	0.106437	928	7	0.0841616	7
XM_019603544.1	219	6.22461	219	219	4.55015	1368	246	3.08111	246	246	2.25227	1368	582	4.80736	582	582	3.51415	1368	349	4.70436	225	3.81835	225	225	2.79119	1368	419	5.06018	419	419	3.69897	1368	422	3.3221	422	422	2.42844	1368	355.333	4.06688	173	5.69594	173	173	4.1637	1368	445	5.35027	445
XM_019573752.1	6467	183.811	6459	6467	152.667	1204	9551	119.625	9551	9551	99.3561	1204	16524	136.489	16506	16524	113.363	1204	10847.3	146.642	11528	195.635	11518	11528	162.488	1204	9036	109.126	9034	9036	90.6363	1204	14894	117.25	14890	14894	97.3835	1204	11819.3	140.67	2523	83.0686	2522	2523	68.9938	1204	4494	54.0317	4494
XM_019590740.1	413	11.7386	18	413	5.01223	2342	682	8.54194	40	682	3.64728	2342	1195	9.87079	72	1195	4.21468	2342	763.333	10.0505	779	13.22	42	779	5.64473	2342	617	7.45139	42	617	3.18164	2342	1503	11.832	110	1503	5.05211	2342	966.333	10.8345	1100	36.217	37	1100	15.4641	2342	2759	33.1717	178
XM_019598362.1	5	0.142114	5	5	0.116678	1218	8	0.100199	8	8	0.0822649	1218	31	0.256062	31	31	0.210232	1218	14.6667	0.166125	10	0.169704	10	10	0.13933	1218	0	0	0	0	0	1218	136	1.07063	136	136	0.879007	1218	48.6667	0.413445	4	0.131698	4	4	0.108127	1218	28	0.336646	28
XM_019580064.1	420	11.9376	341	420	8.1153	1471	1121	14.0403	1002	1121	9.54476	1471	1794	14.8186	1595	1794	10.0738	1471	1111.67	13.5988	525	8.90947	449	525	6.05675	1471	583	7.04078	536	583	4.78639	1471	965	7.59675	854	965	5.16435	1471	691	7.849	184	6.05811	155	184	4.11836	1471	532	6.39628	480
XM_019574906.1	51	1.44957	40	51	0.886043	1636	81	1.01451	71	81	0.620117	1636	156	1.28857	125	156	0.787635	1636	96	1.25088	83	1.40855	72	83	0.860969	1636	70	0.845377	64	70	0.516734	1636	75	0.590421	65	75	0.360893	1636	76	0.948114	330	10.8651	262	330	6.64126	1636	887	10.6645	779
XM_019597714.1	928	26.3764	928	928	19.1828	1375	969	12.1366	969	969	8.82659	1375	2024	16.7184	2024	2024	12.1588	1375	1307	18.4105	1292	21.9258	1292	1292	15.946	1375	877	10.5914	877	877	7.70281	1375	2548	20.0586	2548	2548	14.5881	1375	1572.33	17.5252	351	11.5565	351	351	8.40473	1375	1144	13.7544	1144
XM_019577313.1	408	11.5965	244	408	9.03156	1284	721	9.03041	503	721	7.03303	1284	1194	9.86253	855	1194	7.68109	1284	774.333	10.1632	492	8.34945	269	492	6.50269	1284	350	4.22688	242	350	3.29197	1284	1297	10.2104	914	1297	7.95199	1284	713	7.59556	425	13.9929	259	425	10.8979	1284	695	8.35604	467
XM_019606974.1	60	1.70537	60	60	1.25027	1364	67	0.839164	67	67	0.615223	1364	76	0.627765	76	76	0.460239	1364	67.6667	1.05743	48	0.81458	48	48	0.5972	1364	67	0.809146	67	67	0.593216	1364	97	0.763611	97	97	0.559832	1364	70.6667	0.795779	48	1.58038	48	48	1.15863	1364	67	0.805546	67
XM_019560336.1	655	18.617	655	655	12.0265	1548	1422	17.8103	1422	1422	11.5054	1548	1710	14.1247	1710	1710	9.1245	1548	1262.33	16.8507	1187	20.1439	1187	1187	13.0129	1548	1381	16.6781	1381	1381	10.774	1548	1843	14.5086	1843	1843	9.37249	1548	1470.33	17.1102	637	20.9729	637	637	13.5484	1548	1761	21.1726	1761
XM_019603098.1	87	2.47279	87	87	2.08674	1185	260	3.25646	260	260	2.74807	1185	321	2.65148	321	321	2.23754	1185	222.667	2.79358	133	2.25707	133	133	1.9047	1185	132	1.59414	132	132	1.34527	1185	206	1.62169	206	206	1.36852	1185	157	1.8243	20	0.658491	20	20	0.555688	1185	42	0.504969	42
XM_019598852.1	6	0.170537	6	6	0.133755	1275	6	0.075149	6	6	0.0589404	1275	26	0.214762	26	26	0.168441	1275	12.6667	0.153483	8	0.135763	8	8	0.106481	1275	0	0	0	0	0	1275	32	0.251913	32	32	0.197579	1275	13.3333	0.129225	5	0.164623	5	5	0.129116	1275	2	0.0240462	2
XM_019605087.1	79	2.24541	79	79	1.26859	1770	156	1.95387	156	156	1.10388	1770	196	1.61897	196	196	0.914675	1770	143.667	1.93942	82	1.39157	82	82	0.7862	1770	88	1.06276	88	88	0.600429	1770	101	0.795101	101	101	0.449209	1770	90.3333	1.08314	12	0.395094	12	12	0.223217	1770	31	0.372716	31
XM_019581118.1	1474	41.8953	1459	1474	15.8935	2636	2578	32.289	2569	2578	12.2493	2636	3656	30.1988	3634	3656	11.4563	2636	2569.33	34.7944	2481	42.1036	2441	2481	15.9725	2636	2100	25.3613	2092	2100	9.62113	2636	3483	27.4192	3469	3483	10.4018	2636	2688	31.628	1433	47.1809	1414	1433	17.8987	2636	3939	47.3589	3932
[truncated: 33 more columns]
